# Supplementary material for: Alternative proteoforms and proteoform-dependent assemblies in humans and plants
Source: Mol Syst Biol. 2024 Jun 25;20(8):933–51. doi: 10.1038/s44320-024-00048-3 (PMC11297038; doi:10.1038/s44320-024-00048-3)
Supplement: Supplementary file 3 — Dataset EV1 [file 44320_2024_48_MOESM3_ESM.xlsx]

## Sheet: Sheet1
euNOG ID	Truncated proteins in euNOG group	ProteinID	ProteoformID	Category	First observed aa	Last observed aa	Full sequence length	In size exclusion	In ion exchange	First observed peptide	Last observed peptide	Unique peptides	Candidate Uniprot isoform	Observed experiments	Full domains contained	Interpro domain IDs	Proteoform minimum BH-corrected P-value	Proteoform terminal bias score
		sp|P58107|EPIPL_HUMAN	1	cterm	2219	4969	5090	TRUE	TRUE	MSJYQAMWK	JSVEEAVAAGVVGGEJQEK	135		HEK_IEX1, HEK_IEX2, HEK_SEC2	Plectin repeat	IPR001101	3.24954e-10	3.78577
		sp|P58107|EPIPL_HUMAN	1	full	25	5090	5090	TRUE		AMAATJGAGTPPRPQAR	ATJDPETGJJFJSJSJQ	135		HEK_SEC1, HEK_SEC2, HEKR_SEC1, HEKR_SEC2	Plectin repeat	IPR001101	3.24954e-10	3.78577
		tr|A0A2K3CQC0|A0A2K3CQC0_CHLRE	1	nterm	47	198	782		TRUE	RPGMTVANAPAGTNASADGTATAPATPAAAAVPAJSRPR	RPAAAAAAVDDEDGDGEJDJDGMAAMAR	5		CHLRE_IEX1			0.0017634	3.7849
		tr|A0A2K3CQC0|A0A2K3CQC0_CHLRE	2	full	37	769	782	TRUE	TRUE	AKFDPMAAPK	VDSJEGEPJGQAVJVESWR	25		CHLRE_IEX1, CHLRE_SEC2			0.0499784	1.91282
		tr|A0A2K3CQC0|A0A2K3CQC0_CHLRE	2	internal	99	536	782	TRUE		APTPGSAAPPPAAAAAAVSSJR	JFJGEGWEAEJAEJK	25		CHLRE_SEC1			0.0499784	1.91282
		tr|A0A2K3CQM5|A0A2K3CQM5_CHLRE	1	nterm	24	92	867		TRUE	AGSPAJTGGPASQAPNGJQFQTR	DAMAAJQHAAHVAAVNQAK	4		CHLRE_IEX1			0.0473105	2.98489
		tr|A0A2K3CQM5|A0A2K3CQM5_CHLRE	2	cterm	331	856	867		TRUE	JNAASAANAAPPJKPSEAQJQAJR	AAASANQAMWAGEAGEDGPMSNDEJAAR	10		CHLRE_IEX1			0.00154239	2.55987
		tr|A0A2K3CWM2|A0A2K3CWM2_CHLRE	1	full	170	1631	1737		TRUE	GPVVTJTPTASTAADAGK	AMPSGTPGATAAAGAAGAPVVER	7		CHLRE_IEX1	SET domain	IPR001214	1	0.912537
		tr|A0A2K3CWM2|A0A2K3CWM2_CHLRE	2	cterm	527	1672	1737	TRUE		JQREEAAEAEAAVR	EVVGQEDEETEAATSVR	22		CHLRE_SEC2	SET domain	IPR001214	0.00926009	1.58496
		tr|A0A2K3CWM2|A0A2K3CWM2_CHLRE	2	nterm	65	269	1737	TRUE	TRUE	GASAGDDATSSQPQSTPSPAPVNAPATGGKPPAAAGWGAAJAAK	AAPJAGGGGGGGGSGGGGAGJR	22		CHLRE_IEX1, CHLRE_SEC2			0.00926009	1.58496
		tr|A0A2K3CWR1|A0A2K3CWR1_CHLRE	1	full	127	804	1070	TRUE		AAAAAAPAAPAAPAAAAAAAAAAAPAPPASSAPASSAPR	KPSAAGVEAVAAAASK	7		CHLRE_SEC2			0.146738
		tr|A0A2K3CWR1|A0A2K3CWR1_CHLRE	2	cterm	722	804	1070	TRUE		SASAAAAYEPPAEEEEEQEQQQQQQJEQDPEPEPVAAK	KPSAAGVEAVAAAASK	2		CHLRE_SEC2			0.632581	3.12553
		tr|A0A2K3CXE4|A0A2K3CXE4_CHLRE	1	full	71	10698	10698	TRUE		VCJTWGTWSEPDGQFSDRPJCGK	RGJJSGDAA	56		CHLRE_SEC2			1
		tr|A0A2K3CXE4|A0A2K3CXE4_CHLRE	2	cterm	71	10418	10698	TRUE	TRUE	VCJTWGTWSEPDGQFSDRPJCGK	ACDGYSVQGSTDTJATSDR	34		CHLRE_IEX1, CHLRE_SEC1, CHLRE_SEC2			1.34335e-26	2.1387
		tr|A0A2K3CXQ8|A0A2K3CXQ8_CHLRE	1	nterm	394	443	656		TRUE	RVKPAGAAAGDVEAAEEPPAK	ASGAASTPAVAAQAVTGDGEEQAEAR	5		CHLRE_IEX1			0.176213	2.37851
		tr|A0A2K3CXQ8|A0A2K3CXQ8_CHLRE	2	nterm	562	637	656		TRUE	GAEATAPAADEGEDADVDGADDAPPAR	GPGTVGASGMGSPASK	4		CHLRE_IEX1			0.00929604	3.38143
		tr|A0A2K3D274|A0A2K3D274_CHLRE	1	nterm	21	545	919	TRUE	TRUE	EPFPGVER	JNGGSHSAGSAGDGSGEGSGSASGEAK	20		CHLRE_IEX1, CHLRE_SEC1			0.0181564
		tr|A0A2K3D274|A0A2K3D274_CHLRE	2	cterm	546	880	919	TRUE	TRUE	ATGJAJHEVGMAQYATSQJQTAPGQQQQMJQQMNAJK	DYAGATHJJDVYR	11		CHLRE_IEX1, CHLRE_SEC1			0.00246316	2.46966
		tr|A0A2K3D274|A0A2K3D274_CHLRE	3	internal	218	604	919		TRUE	AQAJADSYGMVDSPSJSGAPGAPGGGR	QQQQQAYGAAQQDVSYQJQQQR	4		CHLRE_IEX1			0.783444	3.40125
		tr|A0A2K3D3A9|A0A2K3D3A9_CHLRE	1	full	26	930	1053	TRUE		EJWDPQADATVAR	MVPGGPAPGARPAAAGGAGAGPSTAAAAGPGVQAASR	8		CHLRE_SEC2	RNA recognition motif domain	IPR000504	1
		tr|A0A2K3D3A9|A0A2K3D3A9_CHLRE	2	nterm	5	284	1053	TRUE	TRUE	JJVPNTPEADKJENR	AAPEPASEPVPSGR	14		CHLRE_IEX1, CHLRE_SEC1			0.0948705	1.9898
		tr|A0A2K3D3A9|A0A2K3D3A9_CHLRE	3	cterm	532	1053	1053		TRUE	GJDGGGDPNAGVJGSPPK	SNVWVRPGAPAAAAJAGSGGAAATPAAVASGDGQ	7		CHLRE_IEX1	RNA recognition motif domain	IPR000504	0.323675
		tr|A0A2K3D6N5|A0A2K3D6N5_CHLRE	1	full	320	760	784	TRUE	TRUE	VVENYVMTJEGAK	AGPNYGPYJEYVR	15		CHLRE_IEX1, CHLRE_SEC1, CHLRE_SEC2			0.443306
		tr|A0A2K3D6N5|A0A2K3D6N5_CHLRE	2	nterm	320	366	784	TRUE	TRUE	VVENYVMTJEGAK	VJASQVJJR	7		CHLRE_IEX1, CHLRE_SEC1			1.67893e-07	3.51403
		tr|A0A2K3D6N5|A0A2K3D6N5_CHLRE	3	cterm	621	760	784	TRUE		AJCAGCAQAWK	AGPNYGPYJEYVR	6		CHLRE_SEC2			0.00249964	2.22729
		tr|A0A2K3D849|A0A2K3D849_CHLRE	1	nterm	64	144	704		TRUE	JGEVGPSGTSGK	TFAFJTQYNTGVJSVR	7		CHLRE_IEX1			5.57417e-07	3.86567
		tr|A0A2K3D849|A0A2K3D849_CHLRE	2	full	64	644	704	TRUE		JGEVGPSGTSGK	DAGGSYVDATVPGNR	8		CHLRE_SEC1, CHLRE_SEC2			1	1.78427
		tr|A0A2K3D849|A0A2K3D849_CHLRE	3	cterm	429	681	704	TRUE	TRUE	VYTYDGNEJDVR	VGSYSVCNYVJNGK	10		CHLRE_IEX1, CHLRE_SEC1, CHLRE_SEC2			0.00374828	1.95936
		tr|A0A2K3DAY4|A0A2K3DAY4_CHLRE	1	full	16	848	962		TRUE	NYASTPGPJTR	GPSGSNSTTGMGAAAAGAPGJKR	9		CHLRE_IEX1			1	0.584963
		tr|A0A2K3DAY4|A0A2K3DAY4_CHLRE	2	nterm	16	153	962		TRUE	NYASTPGPJTR	JAYWPGQQEJDAR	5		CHLRE_IEX1			0.0964403	1.6231
		tr|A0A2K3DAY4|A0A2K3DAY4_CHLRE	3	cterm	747	875	962		TRUE	ATAAMAAASAGGGGGAAAR	SNSAASAGSGGTPPSSVAAGAQGAGPR	6		CHLRE_IEX1			0.00137596	1.49185
		tr|A0A2K3DDH8|A0A2K3DDH8_CHLRE	1	nterm	85	226	517		TRUE	QEANQJAJTEJQGR	VENKDAANJAEVMR	2		CHLRE_IEX1			0.154438	3.79141
		tr|A0A2K3DDH8|A0A2K3DDH8_CHLRE	2	cterm	445	501	517		TRUE	JSAPPGSJTPHJPJPGMGMGGSNEJAEK	STVDASNSASNSASASASSSAQQR	3		CHLRE_IEX1			0.174911	2.81943
		tr|A0A2K3DDH8|A0A2K3DDH8_CHLRE	3	internal	217	303	517		TRUE	DAANJAEVMR	QAAJEQAJAAER	4		CHLRE_IEX1			0.195783	2.33498
		tr|A0A2K3DDQ5|A0A2K3DDQ5_CHLRE	2	cterm	1567	2021	2037	TRUE	TRUE	JVATPGQVPGAGTATPTVGR	AQENAAAJATAQTEK	20		CHLRE_IEX1, CHLRE_SEC1			0.000543889	2.00554
		tr|A0A2K3DDQ5|A0A2K3DDQ5_CHLRE	3	internal	1611	1668	2037		TRUE	TPVPTPGVAPSAANAVHVK	ATPJAAAGAAGVQAVPVAGR	3		CHLRE_IEX1			0.983853	3.58496
		tr|A0A2K3DDQ5|A0A2K3DDQ5_CHLRE	4	internal	1499	1586	2037		TRUE	AGVAATPVAAASGSQVKPGSAKPTTAAGGKPTATPSSAJK	JVATPGQVPGAGTATPTVGR	2		CHLRE_IEX1			0.0857962	4.28129
		tr|A0A2K3DE30|A0A2K3DE30_CHLRE	1	cterm	977	1186	1275		TRUE	SAAADGDGPSSSASSPAJSGGPJK	JSGTGNGGMDAAASSTSQPR	6		CHLRE_IEX1			0.137527	1.89429
		tr|A0A2K3DE30|A0A2K3DE30_CHLRE	2	cterm	601	1089	1275		TRUE	DPGQQPAPEAEDTPR	TQEPAASASTPAAAPAAVASGAJPAAQKPPQAPVPAAAQDVAGK	7		CHLRE_IEX1			0.591004	1.82753
		tr|A0A2K3DE30|A0A2K3DE30_CHLRE	3	nterm	99	369	1275	TRUE	TRUE	AAASTADDJVSGJR	FJNDETANETTK	3		CHLRE_IEX1, CHLRE_SEC1			0.547533	3.74543
		tr|A0A2K3DEK7|A0A2K3DEK7_CHLRE	1	nterm	97	1090	1173	TRUE	TRUE	VGGPVGGNATGJSAAHAGK	AAAPASVSAPSADAAAAPPAPAPTPK	21		CHLRE_IEX1, CHLRE_SEC1, CHLRE_SEC2	GYF domain	IPR003169	0.134544	2.40439
		tr|A0A2K3DEK7|A0A2K3DEK7_CHLRE	2	nterm	97	550	1173	TRUE	TRUE	VGGPVGGNATGJSAAHAGK	RGAAAAPAGAVAAQPAGVAAPAATTAAASGGGGSEGGAGGAPR	6		CHLRE_IEX1, CHLRE_SEC1	GYF domain	IPR003169	0.018916	2.38286
		tr|A0A2K3DEK7|A0A2K3DEK7_CHLRE	3	cterm	976	1173	1173	TRUE	TRUE	MJGSSGAPGAAAGGGAAPR	GAVAVVPAAPAAAAAPSDGGVAJSJASDDSGR	9		CHLRE_IEX1, CHLRE_SEC1			6.30197e-06	3.47721
		tr|A0A2K3DEP8|A0A2K3DEP8_CHLRE	1	nterm	279	890	2436		TRUE	GGGGAAAGGGGGPTSTDGGGDVSYGGR	JTASSJJGHSJATGSK	11		CHLRE_IEX1			0.00138122	2.02554
		tr|A0A2K3DEP8|A0A2K3DEP8_CHLRE	2	cterm	1411	2129	2436		TRUE	TYASAJEGEJAHAJGCGGK	AADAAGASAGSDGGPVSEAPSJNPK	5		CHLRE_IEX1			0.190561	3.87447
		tr|A0A2K3DEP8|A0A2K3DEP8_CHLRE	3	cterm	2105	2378	2436		TRUE	AADAAGASAGSDGGPVSEAPSJNPK	AVAAEPPJJQSVKPPPPVRPEVAJPK	3		CHLRE_IEX1			0.000981311	1.73697
		tr|A0A2K3DG19|A0A2K3DG19_CHLRE	1	full	305	1618	1690	TRUE		GAVAGJTGAAAEJPR	EJQSSAGEGAESSGVEGQAQPQR	21		CHLRE_SEC1			0.00230006
		tr|A0A2K3DG19|A0A2K3DG19_CHLRE	2	cterm	1577	1676	1690	TRUE	TRUE	YTPSVSPSASAVVPR	HATPANJSPSER	4		CHLRE_IEX1, CHLRE_SEC2			1.9885e-05	5.14483
		tr|A0A2K3DG19|A0A2K3DG19_CHLRE	3	nterm	305	342	1690	TRUE		GAVAGJTGAAAEJPR	SAADAASVATNJSASR	2		CHLRE_SEC1			0.584589	5.02237
		tr|A0A2K3DJI1|A0A2K3DJI1_CHLRE	1	nterm	162	515	1469	TRUE	TRUE	ATAGDCGSJTAAAAAAAJR	KPAPAPASGAAPATPAATAR	6		CHLRE_IEX1, CHLRE_SEC2			0.372614	2.88897
		tr|A0A2K3DJI1|A0A2K3DJI1_CHLRE	2	cterm	872	1469	1469		TRUE	RPAAPPAGGSGJGGGSDGGGGGMPSR	TJEEJJSVJJPAPPQ	5		CHLRE_IEX1			3.74171e-05	3.87714
		tr|A0A2K3DJI1|A0A2K3DJI1_CHLRE	3	internal	496	750	1469	TRUE		KPAPAPASGAAPATPAATAR	AAAGGGGGGSAGGSGAAAGAR	2		CHLRE_SEC1			1	2.1375
		tr|A0A2K3DKA0|A0A2K3DKA0_CHLRE	1	full	141	3345	3869	TRUE	TRUE	ASAAEAQJSAVR	GJAJGAASVAGAAVAAJAGGGATAAMDAER	82		CHLRE_IEX1, CHLRE_SEC1			1	1.72538
		tr|A0A2K3DKA0|A0A2K3DKA0_CHLRE	2	cterm	2776	3248	3869	TRUE		SAPAEAEEASAAAASAAAEJAEAQAAJVQAK	AAEJEEAAAADAAK	25		CHLRE_SEC2			0.96849	1.92519
		tr|A0A2K3DKA0|A0A2K3DKA0_CHLRE	2	nterm	270	2435	3869	TRUE		JAEJEEEADQER	AAAEAAAAEVEDJR	25		CHLRE_SEC2			0.96849	1.92519
		tr|A0A2K3DL22|A0A2K3DL22_CHLRE	1	full	27	832	832	TRUE		SVJATSSSSPJAJSDJAJVJVSSR	HSSSVFVPMPAWAHNP	31		CHLRE_SEC2			1
		tr|A0A2K3DL22|A0A2K3DL22_CHLRE	2	nterm	51	443	832		TRUE	SEAAAEWVTGQR	JYEAJVAAWEK	6		CHLRE_IEX1			0.106704	4.18653
		tr|A0A2K3DL22|A0A2K3DL22_CHLRE	3	nterm	27	595	832	TRUE		SVJATSSSSPJAJSDJAJVJVSSR	QHTYYSGTATVNQMVAEGJGMSFR	7		CHLRE_SEC2			1	2.59694
		tr|A0A2K3DL22|A0A2K3DL22_CHLRE	4	cterm	476	639	832		TRUE	GTAAAAQTPTVCPQPGPJQPGER	VMQYVJYEQCGJAAPAGGSK	5		CHLRE_IEX1			0.847371	2.29956
		tr|A0A2K3DM99|A0A2K3DM99_CHLRE	1	full	137	883	915		TRUE	AGRPAPAAPATTSTNTGASGAJAQGSSQQQPGSTTR	SEPGAAAATTAVGVAAVSR	10		CHLRE_IEX1			0.157117
		tr|A0A2K3DM99|A0A2K3DM99_CHLRE	2	cterm	624	915	915		TRUE	GSTQQPDAPAAAAAPASNVSVSSASSAPAGR	EAVASGAGGNSVGASPWDSPP	5		CHLRE_IEX1			0.0594998
		tr|A0A2K3DMT2|A0A2K3DMT2_CHLRE	1	nterm	36	3035	3721		TRUE	SVAAVAASATTAGEGAVJK	GGSGGGDATGTSAAJK	29		CHLRE_IEX1			5.08685e-05
		tr|A0A2K3DMT2|A0A2K3DMT2_CHLRE	2	nterm	36	2869	3721	TRUE	TRUE	SVAAVAASATTAGEGAVJK	DAAAGTAGAWSR	22		CHLRE_IEX1, CHLRE_SEC1			4.92214e-08
		tr|A0A2K3DMT2|A0A2K3DMT2_CHLRE	3	cterm	3006	3679	3721	TRUE	TRUE	AAAAASSASSDASAQGAAAVATTR	APEAAAAPTAGGAASPGEEEDGWTEAAGK	16		CHLRE_IEX1, CHLRE_SEC1			2.79071e-06	1.9498
		tr|A0A2K3DRP3|A0A2K3DRP3_CHLRE	1	cterm	7357	7818	7988	TRUE	TRUE	JSPETSNJSRPGSAAVVDAAPAR	AYVDEJMNRMR	6		CHLRE_IEX1, CHLRE_SEC1, CHLRE_SEC2			0.453205	3.12553
		tr|A0A2K3DRP3|A0A2K3DRP3_CHLRE	2	nterm	470	3678	7988	TRUE		YCGSJDPGGTJAVPADAR	TTTGDAVPDAVTSQPGNTFDVDAYR	5		CHLRE_SEC1, CHLRE_SEC2	C-type lectin-like	IPR001304	0.0162047	4.15458
		tr|A0A2K3DSS6|A0A2K3DSS6_CHLRE	1	full	98	3002	3034	TRUE		JJMEQMAVJQR	APAAGSASAPVRPAGAVVPPQAAGAJNPEDPR	41		CHLRE_SEC2			0.449684
		tr|A0A2K3DSS6|A0A2K3DSS6_CHLRE	2	nterm	263	342	3034		TRUE	TGGAVATPQPPAAQAQQQQRPMAR	GKPVGGAPEPQPSSAAEPQPQPPSSJSGVGEEYSAAQPR	2		CHLRE_IEX1			0.600502	2.57424
		tr|A0A2K3DSS6|A0A2K3DSS6_CHLRE	3	cterm	2852	3002	3034		TRUE	TVAGATSAPAAADTAAAQVDVPSTR	APAAGSASAPVRPAGAVVPPQAAGAJNPEDPR	4		CHLRE_IEX1			0.0134295	3.02237
		tr|A0A2K3DSS6|A0A2K3DSS6_CHLRE	4	internal	1115	1510	3034	TRUE		JQQAADAAEAEAR	SJGAAPASDATAEJASVVMSJJTJR	3		CHLRE_SEC1			1	2.58496
		tr|A0A2K3DT09|A0A2K3DT09_CHLRE	1	nterm	35	287	768	TRUE	TRUE	GDPDFPYATCTR	VVDDJATJASDSDAR	12		CHLRE_IEX1, CHLRE_SEC1, CHLRE_SEC2	Pherophorin	IPR024616	1.43342e-09	1.69533
		tr|A0A2K3DT09|A0A2K3DT09_CHLRE	2	nterm	73	287	768		TRUE	VSQSQCTTQNACCSADVHK	VVDDJATJASDSDAR	6		CHLRE_IEX1			0.144759	4
		tr|A0A2K3DT09|A0A2K3DT09_CHLRE	3	full	35	711	768	TRUE	TRUE	SJYSTJPVTTNPAPSTYCWTJR	TNNJNJDJR	12		CHLRE_IEX1, CHLRE_SEC1	Pherophorin	IPR024616	1
		tr|A0A2K3DT09|A0A2K3DT09_CHLRE	4	cterm	472	741	768	TRUE	TRUE	TNQQVCNEJASTVQAJAMDK	CPTJEDFCYDGJCK	11		CHLRE_IEX1, CHLRE_SEC2			3.56136e-05	2.18536
		tr|A0A2K3DVC5|A0A2K3DVC5_CHLRE	1	internal	496	2412	2804	TRUE	TRUE	APEPHAAAAMPJDFK	ADGAAASATTAATGVJGAGFAK	27		CHLRE_IEX1, CHLRE_SEC2			1.15175e-09	2.57677
		tr|A0A2K3DVC5|A0A2K3DVC5_CHLRE	2	cterm	1797	2710	2804		TRUE	ADEATAGATTAATGVJGASJSK	TGAEMASAAADVVAK	7		CHLRE_IEX1			1.44226e-10	1.53315
		tr|A0A2K3DVC5|A0A2K3DVC5_CHLRE	3	cterm	1313	2412	2804	TRUE		ADEAAASATTAATGVJGAGFAK	ADGAAASATTAATGVJGAGFAK	5		CHLRE_SEC1			1.56555e-23	4.05246
		tr|A0A2K3DVC5|A0A2K3DVC5_CHLRE	4	nterm	19	706	2804		TRUE	TTDVVADADGDJENAGTANVR	AATAAAADTQAATAAAADSMAAAAAAADTQAATAAAADJK	5		CHLRE_IEX1			1.01928e-09	1.53854
		tr|A0A2K3E099|A0A2K3E099_CHLRE	1	full	8	594	594	TRUE	TRUE	SSGTAEDVJER	SSAAQTDVSSTJAAPQP	19		CHLRE_IEX1, CHLRE_SEC2			0.723804
		tr|A0A2K3E099|A0A2K3E099_CHLRE	2	cterm	269	594	594		TRUE	HSHJPRPAAATPVTPAAGHATPR	SSAAQTDVSSTJAAPQP	11		CHLRE_IEX1			0.00999218	2.70895
		tr|A0A2K3E099|A0A2K3E099_CHLRE	3	cterm	556	594	594		TRUE	ATPAPSVATGGPASASK	SSAAQTDVSSTJAAPQP	3		CHLRE_IEX1			0.00128637	2.29278
		tr|A0A2K3E099|A0A2K3E099_CHLRE	4	nterm	8	325	594	TRUE		SSGTAEDVJER	ASPSTTJPTPMAAAAAPTPSMNGK	5		CHLRE_SEC1			1.6807e-06	4.02137
		tr|A0A2K3E4N7|A0A2K3E4N7_CHLRE	1	full	23	675	681	TRUE	TRUE	NKKPAQANGAAPAAPASSQPAAAPAPVAAPTPSJPPSDJVVGVNEACAJFER	GGPSTSAAATDADGFKAAAAKK	42		CHLRE_IEX1, CHLRE_SEC1, CHLRE_SEC2			0.0529085	2.85561
		tr|A0A2K3E4N7|A0A2K3E4N7_CHLRE	2	cterm	504	674	681		TRUE	JAEEJVSTATTVR	GGPSTSAAATDADGFKAAAAK	6		CHLRE_IEX1			2.97644e-06	4.35805
		tr|A0A2K3E565|A0A2K3E565_CHLRE	1	full	201	734	734	TRUE		GAGTSTGATAPPPAAAAGASGSK	TVJJJPCEHJVJCENCJPQJR	12		CHLRE_SEC1, CHLRE_SEC2			0.0792484
		tr|A0A2K3E565|A0A2K3E565_CHLRE	2	nterm	201	455	734	TRUE	TRUE	SKGAGTSTGATAPPPAAAAGASGSK	VJPPGJAAVNPAJAAAAAAAR	9		CHLRE_IEX1, CHLRE_SEC1			0.00561001	2.71882
		tr|A0A2K3E565|A0A2K3E565_CHLRE	3	cterm	609	723	734		TRUE	JVPGAAPGVAAPQAAAGAAAPGGRPJNAMAAAFMQYR	DNJCPMCR	4		CHLRE_IEX1			0.00359956	3.30743
		tr|A0A2K3E5J0|A0A2K3E5J0_CHLRE	1	full	8	5526	5547	TRUE	TRUE	AVEVPAPJQAFJDVVJASPR	JASAHTCFNQJDJPEYESK	104		CHLRE_IEX1, CHLRE_SEC1, CHLRE_SEC2	E3 ubiquitin ligase, domain of unknown function DUF908, E3 ubiquitin ligase, domain of unknown function DUF913, Ubiquitin-associated domain, HUWE1/Rev1, ubiquitin binding region	IPR010309, IPR010314, IPR015940, IPR025527	0.244245	1.38469
		tr|A0A2K3E5J0|A0A2K3E5J0_CHLRE	2	cterm	3037	5478	5547	TRUE	TRUE	AJGEMPYPGAGGAGR	ANTEYSGYSATSPVJR	14		CHLRE_IEX1, CHLRE_SEC1, CHLRE_SEC2	HUWE1/Rev1, ubiquitin binding region	IPR025527	0.832774	2.13351
		tr|A0A2K3E5P4|A0A2K3E5P4_CHLRE	1	full	19	1375	1599	TRUE		YANSNJNAVFAKPSAPAAAQSSTSGTJNR	VPGGPJAPPVPAASGPAR	21		CHLRE_SEC2			0.287696
		tr|A0A2K3E5P4|A0A2K3E5P4_CHLRE	2	nterm	19	115	1599		TRUE	YANSNJNAVFAKPSAPAAAQSSTSGTJNR	EHAGNDPTTQJVPTGASAGWAKPEEPSAPAQPQEVR	4		CHLRE_IEX1			1
		tr|A0A2K3E5P4|A0A2K3E5P4_CHLRE	3	nterm	19	471	1599		TRUE	YANSNJNAVFAKPSAPAAAQSSTSGTJNR	EHAGNDPTTQJVPTGASAGWAKPEEPSAPAQPQEVR	16		CHLRE_IEX1			0.00691292
		tr|A0A2K3E5P4|A0A2K3E5P4_CHLRE	4	cterm	155	1375	1599	TRUE	TRUE	QRPVPYEQPQDAR	VPGGPJAPPVPAASGPAR	14		CHLRE_IEX1, CHLRE_SEC2			0.106965	2.64452
		tr|A0A2K3E5P4|A0A2K3E5P4_CHLRE	5	internal	177	471	1599	TRUE		QRPVPYEQPQDAR	EAEVEGKPPRPDSAAGGRPGSK	4		CHLRE_SEC1			0.280157	3.20789
		tr|A0A2K3E781|A0A2K3E781_CHLRE	1	full	9	1256	1260	TRUE	TRUE	MTVJEJQAEJR	EGEAYGAYAAGGYGAAAYDASK	48		CHLRE_IEX1, CHLRE_SEC1, CHLRE_SEC2	RNA recognition motif domain	IPR000504	0.0103441	1.82214
		tr|A0A2K3E781|A0A2K3E781_CHLRE	2	cterm	9	1256	1260	TRUE		ADEEMGDAJVKPDPEPEVVPSSASDPVKDEAAADAGK	EGEAYGAYAAGGYGAAAYDASK	45		CHLRE_SEC1, CHLRE_SEC2	RNA recognition motif domain	IPR000504	0.032049	1.39581
		tr|A8HVV6|A8HVV6_CHLRE	1	full	14	221	221	TRUE	TRUE	SHTGJHYVPSFNDFVSSANDDVEAMEAJAQQQHDMDJAPR	HFNVSQAQAEAMVAEADRDNDKR	14		CHLRE_IEX1, CHLRE_SEC1			1
		tr|A8HVV6|A8HVV6_CHLRE	2	cterm	91	221	221		TRUE	FSSDHAASTFJDNAR	JSSQEWEDJJNEVSA	9		CHLRE_IEX1			0.186422
		tr|A8IFZ1|A8IFZ1_CHLRE	1	nterm	32	885	1122		TRUE	VQEJPQPGSETK	JAYJEATJK	21		CHLRE_IEX1			0.00580405	2.4269
		tr|A8IFZ1|A8IFZ1_CHLRE	2	internal	89	885	1122	TRUE		DQAAADAGTGPGSAAEQAAAJGEJDKR	EGTPNTGADGAAAGGGAJAR	17		CHLRE_SEC1, CHLRE_SEC2			0.347807	2.01937
		tr|A8IFZ1|A8IFZ1_CHLRE	3	cterm	1006	1102	1122		TRUE	SSARPGAGPDPJSPQSSTQK	SPVASEAJDR	3		CHLRE_IEX1			0.374702	5.21842
		tr|A8ITL0|A8ITL0_CHLRE	1	full	30	573	575	TRUE	TRUE	NKESTAJJDEWK	QVGHFEPEJVAGR	36		CHLRE_IEX1, CHLRE_SEC1, CHLRE_SEC2			0.0656563
		tr|A8ITL0|A8ITL0_CHLRE	2	nterm	30	196	575	TRUE	TRUE	VEFSEGVAAPK	JSAGDQEJVSK	9		CHLRE_IEX1, CHLRE_SEC2			0.0118505	2.6888
		tr|K7KQN4|K7KQN4_SOYBN	1	nterm	76	412	1240	TRUE		VSGDDDEDGSVVEGADDVVEVANDVVJEEGGEK	FJEDJEJQQSR	19		SOYBN_SEC1, SOYBN_SEC2
		tr|K7KQN4|K7KQN4_SOYBN	2	cterm	510	1143	1240	TRUE		ASAJSDSNJSEEEK	VVJVGSTGVVK	9		SOYBN_SEC1, SOYBN_SEC2
		tr|Q9ATK5|Q9ATK5_CHLRE	1	nterm	7	1757	2301	TRUE	TRUE	KPEAAPPPPPEPSPDDNJPQDJK	JAQJVKPEPGAGJSTAQYJPR	21		CHLRE_IEX1, CHLRE_SEC1			0.152747	2.51457
		tr|Q9ATK5|Q9ATK5_CHLRE	2	nterm	80	223	2301		TRUE	JDPATPJGQEAK	EAPAEEVAJEQAK	3		CHLRE_IEX1			0.977298	4.72012
		tr|Q9ATK5|Q9ATK5_CHLRE	3	cterm	2058	2301	2301	TRUE	TRUE	ADEAEAAJNESYJR	TJNQVJHGDATGGAGAEEPAPEPAP	7		CHLRE_IEX1, CHLRE_SEC1			2.85259e-08	4.26849
KOG0331	4	sp|P17844|DDX5_HUMAN	1	full	44	559	614	TRUE	TRUE	KKWNJDEJPK	JJQJVEDR	36		HEK_IEX1, HEK_IEX2, HEK_SEC1, HEK_SEC2, HEKR_SEC1	Helicase, C-terminal, DEAD/DEAH box helicase domain, RNA helicase p68 repeat	IPR001650, IPR011545, IPR012587	0.915562	2.09115
KOG0331	4	sp|P17844|DDX5_HUMAN	2	internal	412	478	614	TRUE	TRUE	FVJNYDYPNSSEDYJHR	JJQJVEDR	4		HEK_IEX2, HEK_SEC1, HEKR_SEC2			0.00323462	1.49521
KOG0331	4	sp|P17844|DDX5_HUMAN	3	nterm	178	192	614	TRUE		EJAQQVQQVAAEYCR	EJAQQVQQVAAEYCR	1		HEK_SEC1			1	2.34341
KOG0331	4	sp|Q92841|DDX17_HUMAN	1	full	36	729	729	TRUE	TRUE	ESAAPAAAPTAEAPPPSVVTRPEPQAJPSPAJR	SGQQPQPJMSQQFAQPPGATNMJGYMGQTAYQYPPPPPPPPPSRK	41		HEK_IEX1, HEK_IEX2, HEK_SEC1, HEK_SEC2, HEKR_SEC1, HEKR_SEC2	Helicase, C-terminal, DEAD/DEAH box helicase domain	IPR001650, IPR011545	1
KOG0331	4	sp|Q92841|DDX17_HUMAN	2	nterm	36	81	729		TRUE	ESAAPAAAPTAEAPPPSVVTRPEPQAJPSPAJR	ESAAPAAAPTAEAPPPSVVTRPEPQAJPSPAJR	2		HEK_IEX1, HEK_IEX2			0.0445137	2.67807
KOG0331	4	sp|Q92841|DDX17_HUMAN	3	cterm	671	684	729		TRUE	SSQSSSQQFSGJGR	SSQSSSQQFSGJGR	1		HEK_IEX1			0.220243
KOG0331	4	sp|Q9NR30|DDX21_HUMAN	1	full	5	718	783	TRUE	TRUE	SDKTEEJAEEEETVFPK	WQJSVATEQPEJEGPR	50		HEK_IEX1, HEK_IEX2, HEK_SEC1, HEK_SEC2, HEKR_SEC1, HEKR_SEC2	Helicase, C-terminal, DEAD/DEAH box helicase domain, GUCT	IPR001650, IPR011545, IPR012562	0.0297976	1.09345
KOG0331	4	sp|Q9NR30|DDX21_HUMAN	2	nterm	7	131	783	TRUE	TRUE	SDAGJESDTAMK	KKEEPSQNDJSPK	7		HEK_IEX1, HEK_SEC1			0.00107744	4.61471
KOG0331	4	tr|A0A2K3DW82|A0A2K3DW82_CHLRE	1	full	12	570	570	TRUE	TRUE	QSESAAPEPSSSSR	YAHMATAAPATAGTGVADAAWDD	46		CHLRE_IEX1, CHLRE_SEC1, CHLRE_SEC2	Helicase, C-terminal, DEAD/DEAH box helicase domain	IPR001650, IPR011545	0.403892	1.3505
KOG0331	4	tr|A0A2K3DW82|A0A2K3DW82_CHLRE	2	cterm	528	570	570		TRUE	MSSQGMVQTAGGSAVK	YAHMATAAPATAGTGVADAAWDD	3		CHLRE_IEX1			0.00155249	5.47805
KOG0292	3	sp|Q94A40|COPA1_ARATH	1	full	161	1183	1216	TRUE		VWDJGAJR	DVSCPYCTAR	12		ARATH_SEC1	Coatomer, WD associated region, Anaphase-promoting complex subunit 4, WD40 domain	IPR006692, IPR024977	1
KOG0292	3	sp|Q94A40|COPA1_ARATH	2	cterm	1120	1131	1216	TRUE		JJETSPVDSQAK	JJETSPVDSQAK	1		ARATH_SEC1			0.8081	2.98935
KOG0292	3	sp|Q9SJT9|COPA2_ARATH	1	full	171	1185	1218	TRUE		SASPADDJMR	DVACPYCTAR	11		ARATH_SEC1	Coatomer, WD associated region, Anaphase-promoting complex subunit 4, WD40 domain	IPR006692, IPR024977	0.879155
KOG0292	3	sp|Q9SJT9|COPA2_ARATH	2	cterm	1120	1185	1218	TRUE		SJJDTNPTJESQAR	DVACPYCTAR	3		ARATH_SEC1			0.00846381	3.5536
KOG0292	3	tr|A0A2K3CZA0|A0A2K3CZA0_CHLRE	1	full	21	1245	1245	TRUE	TRUE	RPWVJASJHSGVVQJWDYR	JGADASGJJJCPSQQTR	78		CHLRE_IEX1, CHLRE_SEC1, CHLRE_SEC2	WD40 repeat, Coatomer, WD associated region, Coatomer, alpha subunit, C-terminal	IPR001680, IPR006692, IPR010714	0.208386
KOG0292	3	tr|A0A2K3CZA0|A0A2K3CZA0_CHLRE	2	cterm	826	1245	1245	TRUE		GAASAAAAAGVAGAVPGAAAK	JGADASGJJJCPSQQTR	11		CHLRE_SEC1, CHLRE_SEC2	Coatomer, alpha subunit, C-terminal	IPR010714	0.0099278	4.84645
KOG0292	3	tr|A0A2K3CZA0|A0A2K3CZA0_CHLRE	3	internal	207	271	1245	TRUE		GVNWAAFHPTJPJJVSGADDR	QDJJJSNSEDK	4		CHLRE_SEC2			1	4.45943
KOG1144	3	sp|O60841|IF2P_HUMAN	1	full	7	1215	1220	TRUE	TRUE	SEDSTKDDJDJDAJAAEJEGAGAAK	SDWQJJVEJKK	94		HEK_IEX1, HEK_IEX2, HEK_SEC1, HEK_SEC2, HEKR_SEC1, HEKR_SEC2	Transcription factor, GTP-binding domain, Translation elongation factor EFTu-like, domain 2, Translation initiation factor IF- 2, domain 3	IPR000795, IPR004161, IPR023115	0.00142935	2.08303
KOG1144	3	sp|O60841|IF2P_HUMAN	2	nterm	7	224	1220	TRUE	TRUE	NKSEDSTKDDJDJDAJAAEJEGAGAAK	NKPGPNJESGNEDDDASFK	12		HEK_IEX1, HEK_SEC1			2.76741e-05	2.47393
KOG1144	3	tr|A0A2K3E0D8|A0A2K3E0D8_CHLRE	1	full	6	1643	1659	TRUE	TRUE	AAJJDJDDPDAEPEQSGAAAEPAQDSPAKPK	JEGETTEEK	57		CHLRE_IEX1, CHLRE_SEC1	Transcription factor, GTP-binding domain, tRNA-binding domain, Translation elongation factor EFTu-like, domain 2, Translation initiation factor IF- 2, domain 3	IPR000795, IPR002547, IPR004161, IPR023115	0.00506718	1.974
KOG1144	3	tr|A0A2K3E0D8|A0A2K3E0D8_CHLRE	2	nterm	6	296	1659	TRUE	TRUE	AAJJDJDDPDAEPEQSGAAAEPAQDSPAKPK	SKJPGAEEEAEEEEAPAAKPK	11		CHLRE_IEX1, CHLRE_SEC2	tRNA-binding domain	IPR002547	1.53368e-08	2.89119
KOG1144	3	tr|F4I420|F4I420_ARATH	1	nterm	10	354	1294		TRUE	GGDAEQQPPASSJVGATK	AAQPEPVAPVENAGEKEGEEETAAAK	8		ARATH_IEX1			0.00951183	2.19794
KOG1144	3	tr|F4I420|F4I420_ARATH	2	internal	226	704	1294	TRUE	TRUE	AAQPEPVAPVENAGEK	GJAPSESJEGEENJR	11		ARATH_IEX1, ARATH_SEC1			0.591599	2.46186
KOG1144	3	tr|F4I420|F4I420_ARATH	3	cterm	614	1282	1294	TRUE	TRUE	GJAPSESJEGEENJR	SNYRDEJSJEEWK	15		ARATH_IEX1, ARATH_IEX2, ARATH_SEC1	Transcription factor, GTP-binding domain, Translation elongation factor EFTu-like, domain 2, Translation initiation factor IF- 2, domain 3	IPR000795, IPR004161, IPR023115	0.000244351	2.24793
ENOG410IH6N	2	sp|O48963|PHOT1_ARATH	1	nterm	22	405	996	TRUE	TRUE	GSJEVFNPSTQJTRPDNPVFRPEPPAWQNJSDPR	JNEJPEKK	17		ARATH_IEX1, ARATH_SEC1	PAS domain	IPR000014	9.63754e-05	2.95217
ENOG410IH6N	2	sp|O48963|PHOT1_ARATH	2	internal	462	661	996	TRUE	TRUE	KGJDJATTJER	VJESGEPJGJK	10		ARATH_IEX1, ARATH_SEC1	PAS domain	IPR000014	0.000695478	2.75161
ENOG410IH6N	2	sp|O48963|PHOT1_ARATH	3	cterm	236	982	996	TRUE		FJQGSGTDADEJAK	CTNPPEJETPJFSGEAENGEK	10		ARATH_SEC1	PAS domain, Protein kinase domain	IPR000014, IPR000719	0.00389249	2.37851
ENOG410IH6N	2	tr|Q8LPD9|Q8LPD9_CHLRE	1	full	20	749	749	TRUE	TRUE	HTFVVADATJPDCPJVYASEGFYAMTGYGPDEVJGHNCR	HQQPPYVPR	38		CHLRE_IEX1, CHLRE_SEC1, CHLRE_SEC2	PAS domain, Protein kinase domain	IPR000014, IPR000719	1
ENOG410IH6N	2	tr|Q8LPD9|Q8LPD9_CHLRE	2	nterm	20	279	749	TRUE	TRUE	HTFVVADATJPDCPJVYASEGFYAMTGYGPDEVJGHNCR	VAJDJATTVER	15		CHLRE_IEX1, CHLRE_SEC1	PAS domain	IPR000014	5.29905e-10	1.43123
KOG0192	2	tr|A0A2K3CZC6|A0A2K3CZC6_CHLRE	1	full	24	539	539	TRUE	TRUE	NAPPKDEVPNPJASTPSPASAQASJGVSKPJESSAEAK	ESTGMGAAGGPGGSTSQAGAEGQQQ	23		CHLRE_IEX1, CHLRE_SEC2	Serine-threonine/tyrosine-protein kinase, catalytic domain	IPR001245	1
KOG0192	2	tr|A0A2K3CZC6|A0A2K3CZC6_CHLRE	2	nterm	24	156	539	TRUE	TRUE	NAPPKDEVPNPJASTPSPASAQASJGVSKPJESSAEAK	VVPAPTAJPPVPGQPGCYTHSJK	4		CHLRE_IEX1, CHLRE_SEC1, CHLRE_SEC2			1.19441e-05	0.972982
KOG0192	2	tr|A0A2K3DHY5|A0A2K3DHY5_CHLRE	1	full	28	1298	1330	TRUE		EPEPTVAQEPEK	AGSAHGPJHPSPJR	24		CHLRE_SEC2	Serine-threonine/tyrosine-protein kinase, catalytic domain	IPR001245	1
KOG0192	2	tr|A0A2K3DHY5|A0A2K3DHY5_CHLRE	2	cterm	1206	1284	1330		TRUE	GAPGGQVAPGAGAGAAAGHNSGGHAAAVATAAAR	VDGVNSGNSGNGTSGPQYGGGSSGGAAGASGASGGGGGVPQGGMR	2		CHLRE_IEX1			0.143826	4.80735
KOG0213	2	sp|O75533|SF3B1_HUMAN	1	full	7	1297	1304	TRUE	TRUE	THEDJEAQJR	JYNDDKNTYJR	76		HEK_IEX2, HEK_SEC1, HEK_SEC2, HEKR_SEC1, HEKR_SEC2	Splicing factor 3B subunit 1	IPR015016	1	1.25184
KOG0213	2	sp|O75533|SF3B1_HUMAN	2	nterm	7	195	1304		TRUE	THEDJEAQJR	FAGYVTSJAATEJEDDDDDYSSSTSJJGQK	6		HEK_IEX1, HEK_IEX2			0.571855	4.50177
KOG0213	2	tr|A0A2K3D1T9|A0A2K3D1T9_CHLRE	1	full	10	1151	1321	TRUE	TRUE	GVPJTGVVYDQDJYGGGDR	TPEJNVQNGVJK	50		CHLRE_IEX1, CHLRE_SEC1, CHLRE_SEC2	Splicing factor 3B subunit 1	IPR015016	0.0171821	2
KOG0213	2	tr|A0A2K3D1T9|A0A2K3D1T9_CHLRE	2	nterm	10	429	1321	TRUE	TRUE	GVPJTGVVYDQDJYGGGDR	WDDPTPARPSETPAGSWGGETPAGAGAGTTK	22		CHLRE_IEX1, CHLRE_SEC1			7.05819e-19	4.88312
KOG0307	2	sp|O94979|SC31A_HUMAN	1	full	72	1220	1220	TRUE	TRUE	GDVSGVJJAGGENGNJJJYDPSK	VVJTQANKJGV	63		HEK_IEX1, HEK_IEX2, HEK_SEC1, HEK_SEC2, HEKR_SEC1, HEKR_SEC2	Ancestral coatomer element 1, Sec16/Sec31	IPR024298	0.312754	1.09565
KOG0307	2	sp|O94979|SC31A_HUMAN	2	cterm	812	1175	1220	TRUE		GRPGPVAGHHQMPR	EQTJSPTJTSGJHNJAR	5		HEK_SEC1, HEKR_SEC1			0.883246	1.72128
KOG0307	2	tr|A8J5T5|A8J5T5_CHLRE	1	full	130	1265	1313	TRUE	TRUE	JGVCNJATCTGSK	JNAGEVSASVVPK	34		CHLRE_IEX1, CHLRE_SEC1, CHLRE_SEC2			0.563456	2.91511
KOG0307	2	tr|A8J5T5|A8J5T5_CHLRE	2	cterm	1185	1265	1313		TRUE	AMPPPPPPGPPANJSVATADTSAVSAEJRPVVASJTNJYNTCJPJANNPAK	JNAGEVSASVVPK	4		CHLRE_IEX1			6.64591e-06	4.34501
KOG0470	2	sp|Q04446|GLGB_HUMAN	1	full	31	702	702	TRUE	TRUE	JJEJDPYJKPYAVDFQR	VAJJJQNVDJPN	23		HEK_IEX1, HEK_IEX2, HEK_SEC1, HEK_SEC2, HEKR_SEC1, HEKR_SEC2, HEMO_IEX2, HEMO_SEC1, HEMO_SEC2	Glycoside hydrolase, family 13, N-terminal, Glycosyl hydrolase, family 13, catalytic domain, Alpha-amylase/branching enzyme, C-terminal all beta	IPR004193, IPR006047, IPR006048	1	0.560016
KOG0470	2	sp|Q04446|GLGB_HUMAN	2	nterm	31	448	702		TRUE	JJEJDPYJKPYAVDFQR	JAMAJPDKWJQJJK	6		HEMO_IEX1, HEMO_IEX2	Glycoside hydrolase, family 13, N-terminal, Glycosyl hydrolase, family 13, catalytic domain	IPR004193, IPR006047	1	1.70782
KOG0470	2	tr|A0A2K3DAR1|A0A2K3DAR1_CHLRE	1	full	37	868	868	TRUE	TRUE	JSAJEJJR	DJGPYFSR	53		CHLRE_IEX1, CHLRE_SEC1	Glycoside hydrolase, family 13, N-terminal, Glycosyl hydrolase, family 13, catalytic domain, Alpha-amylase/branching enzyme, C-terminal all beta	IPR004193, IPR006047, IPR006048	0.0777852
KOG0470	2	tr|A0A2K3DAR1|A0A2K3DAR1_CHLRE	2	nterm	37	313	868	TRUE	TRUE	JSAJEJJR	GAPGEVDPDKQYTFK	6		CHLRE_IEX1, CHLRE_SEC1	Glycoside hydrolase, family 13, N-terminal	IPR004193	0.0118664	3.70526
KOG0543	2	sp|Q02790|FKBP4_HUMAN	1	full	8	459	459	TRUE	TRUE	ATESGAQSAPJPMEGVDJSPK	SNTAGSQSQVETEA	72		HEK_IEX1, HEK_IEX2, HEK_SEC1, HEK_SEC2, HEKR_SEC1, HEKR_SEC2, HEMO_SEC1, HEMO_SEC2	FKBP-type peptidyl-prolyl cis-trans isomerase domain, Tetratricopeptide repeat 1, Tetratricopeptide repeat 2	IPR001179, IPR001440, IPR013105	0.263993	0.997852
KOG0543	2	sp|Q02790|FKBP4_HUMAN	2	cterm	410	459	459		TRUE	JYANMFER	SNTAGSQSQVETEA	5		HEK_IEX1			1	5.36375
KOG0543	2	tr|A0A2K3DES1|A0A2K3DES1_CHLRE	1	full	55	603	603	TRUE	TRUE	JJAVGEGWESPEKGDEVTVHYVGTJEDGTK	VAAVAAAPAAAAPAVVPDGGAEAEK	26		CHLRE_IEX1, CHLRE_SEC1	FKBP-type peptidyl-prolyl cis-trans isomerase domain	IPR001179	0.540114
KOG0543	2	tr|A0A2K3DES1|A0A2K3DES1_CHLRE	2	cterm	562	603	603		TRUE	VAAVAAAPAAAAPAVVPDGGAEAEK	GTEAEAAPAAPEVVASA	3		CHLRE_IEX1			0.0119466	4.85466
KOG0543	2	tr|A0A2K3DES1|A0A2K3DES1_CHLRE	3	cterm	121	603	603		TRUE	AJJJCQPDYAYGAQGSPPK	VAAVAAAPAAAAPAVVPDGGAEAEKGTEAEAAPAAPEVVASA	10		CHLRE_IEX1	FKBP-type peptidyl-prolyl cis-trans isomerase domain	IPR001179	0.304133	2.64386
KOG0651	2	sp|P62333|PRS10_HUMAN	1	full	6	389	389	TRUE		DKAJQDYR	ADHDFVVQEDFMK	32		HEK_SEC1, HEK_SEC2, HEKR_SEC1, HEKR_SEC2	ATPase, AAA-type, core, Proteasomal ATPase OB C-terminal domain, AAA ATPase, AAA+ lid domain	IPR003959, IPR032501, IPR041569	0.830225
KOG0651	2	sp|P62333|PRS10_HUMAN	2	cterm	49	369	389	TRUE	TRUE	AJQSVGQJVGEVJK	ADHDFVVQEDFMK	23		HEK_IEX2, HEK_SEC2, HEKR_SEC1, HEKR_SEC2, HEMO_SEC1, HEMO_SEC2	ATPase, AAA-type, core, Proteasomal ATPase OB C-terminal domain, AAA ATPase, AAA+ lid domain	IPR003959, IPR032501, IPR041569	0.0617749	2.16146
KOG0651	2	tr|A8IR41|A8IR41_CHLRE	1	cterm	326	399	399	TRUE	TRUE	HGDJDYESVJK	KJETTJNYDSAFGDGGQK	22		CHLRE_IEX1, CHLRE_SEC2	AAA ATPase, AAA+ lid domain	IPR041569	0.359272
KOG0651	2	tr|A8IR41|A8IR41_CHLRE	1	full	52	399	399	TRUE		AJQSVGQJJGEVJR	KJETTJNYDSAFGDGGQK	22		CHLRE_SEC1, CHLRE_SEC2	ATPase, AAA-type, core, Proteasomal ATPase OB C-terminal domain, AAA ATPase, AAA+ lid domain	IPR003959, IPR032501, IPR041569	0.359272
KOG1887	2	tr|A0A2K3CUI0|A0A2K3CUI0_CHLRE	1	nterm	20	1087	2780	TRUE	TRUE	KQQEPAKEJTQQTPQER	QAGSSAGRPPAVPPPSR	24		CHLRE_IEX1, CHLRE_SEC1, CHLRE_SEC2			0.001109	3.34414
KOG1887	2	tr|A0A2K3CUI0|A0A2K3CUI0_CHLRE	2	cterm	860	2698	2780	TRUE	TRUE	KEJJSDENGYWRQR	JDJAJJFR	17		CHLRE_IEX1, CHLRE_SEC1			1.03408e-06	4.11668
KOG1887	2	tr|A0A2K3D2Q9|A0A2K3D2Q9_CHLRE	1	full	82	2335	2580		TRUE	DAEACJQPJVEGR	AGEMNDPSEVJSSVFESJNR	34		CHLRE_IEX1			0.569665	2.54057
KOG1887	2	tr|A0A2K3D2Q9|A0A2K3D2Q9_CHLRE	2	nterm	46	1803	2580	TRUE	TRUE	AQJQQHFMDMR	GJGAGGAGGAGGAADVEGGTGR	71		CHLRE_IEX1, CHLRE_SEC1, CHLRE_SEC2			5.2608e-07	2.47089
KOG1887	2	tr|A0A2K3D2Q9|A0A2K3D2Q9_CHLRE	3	cterm	1650	2574	2580	TRUE	TRUE	GGAAQQQJQPQQPPPQQPPGAGK	JQPSVJFYQTHK	18		CHLRE_IEX1, CHLRE_SEC1	Peptidase C19, ubiquitin carboxyl-terminal hydrolase	IPR001394	2.75343e-10	4.26737
KOG1887	2	tr|A0A2K3D2Q9|A0A2K3D2Q9_CHLRE	4	internal	1539	1672	2580		TRUE	QPPPJQQPPQQQGPSGAGKPGK	GGAAQQQJQPQQPPPQQPPGAGK	4		CHLRE_IEX1			0.450438	5.45066
KOG1999	2	sp|O00267|SPT5H_HUMAN	1	full	18	1074	1087	TRUE	TRUE	SAAGSEKEEEPEDEEEEEEEEEYDEEEEEEDDDRPPK	MDJDEQJK	52		HEK_IEX1, HEK_IEX2, HEK_SEC1, HEK_SEC2, HEKR_SEC1, HEKR_SEC2	NGN domain, KOW, Spt5 transcription elongation factor, N-terminal	IPR005100, IPR005824, IPR022581	0.459695	0.550611
KOG1999	2	sp|O00267|SPT5H_HUMAN	2	cterm	768	831	1087	TRUE	TRUE	TPMYGSQTPJQDGSR	TPAQSGAWDPNNPNTPSR	4		HEK_IEX1, HEK_SEC1, HEK_SEC2, HEKR_SEC1, HEKR_SEC2			0.972275	3.22055
KOG1999	2	tr|A8HQJ4|A8HQJ4_CHLRE	1	nterm	44	738	1188	TRUE	TRUE	RVSAFVDEAAEEDDEEDDDDEGGKPK	YTPASPRPDDPSSGNAGSSGSJGADGK	28		CHLRE_IEX1, CHLRE_SEC1	NGN domain, Spt5 transcription elongation factor, N-terminal	IPR005100, IPR022581	0.0603852	2.26303
KOG1999	2	tr|A8HQJ4|A8HQJ4_CHLRE	2	internal	140	711	1188	TRUE		YKDYQGEDJPDTADTGVVGQQGJJPTPNDPK	STPGSVGPSPGGSGYGGSWAR	11		CHLRE_SEC2	NGN domain	IPR005100	1	2.79647
KOG1999	2	tr|A8HQJ4|A8HQJ4_CHLRE	3	internal	440	738	1188	TRUE		GDJENJTAR	YTPASPRPDDPSSGNAGSSGSJGADGK	4		CHLRE_SEC1			0.561644	3.93604
KOG1999	2	tr|A8HQJ4|A8HQJ4_CHLRE	4	cterm	833	1185	1188	TRUE	TRUE	SGTMAAAVSAEGGYR	JJDMTFJAK	5		CHLRE_IEX1, CHLRE_SEC1			3.91898e-06	2.376
KOG2072	2	sp|Q9LD55|EIF3A_ARATH	1	full	13	921	987	TRUE		RADEJJNVGQK	QTTEVSGPSAPTSSETDRR	29		ARATH_SEC1	Proteasome component (PCI) domain	IPR000717	1
KOG2072	2	sp|Q9LD55|EIF3A_ARATH	2	cterm	902	921	987		TRUE	RQTTEVSGPSAPTSSETDRR	QTTEVSGPSAPTSSETDRR	3		ARATH_IEX1			2.17498e-05	4.15883
KOG2072	2	sp|Q9LD55|EIF3A_ARATH	3	cterm	687	920	987		TRUE	TMDYJER	QTTEVSGPSAPTSSETDR	5		ARATH_IEX1			0.0613969	4.39232
KOG2072	2	tr|A0A2K3CZ51|A0A2K3CZ51_CHLRE	1	full	7	1033	1033	TRUE	TRUE	GGPGYSARPENAJK	GRPEGAAPSSGSAPPPASGGGGAYRPPARR	65		CHLRE_IEX1, CHLRE_SEC2	Proteasome component (PCI) domain	IPR000717	0.0124205	0.934333
KOG2072	2	tr|A0A2K3CZ51|A0A2K3CZ51_CHLRE	2	nterm	7	938	1033	TRUE		GGPGYSARPENAJK	AAJGJAAPAPAAAATASSAAAAGAGGGNR	45		CHLRE_SEC1, CHLRE_SEC2	Proteasome component (PCI) domain	IPR000717	0.000187292	1.49923
KOG2072	2	tr|A0A2K3CZ51|A0A2K3CZ51_CHLRE	3	cterm	900	1033	1033		TRUE	RQMEAGGSGGGAPAAAPAPAAAPAAAAPAGGDEEGGWR	GRPEGAAPSSGSAPPPASGGGGAYRPPARR	11		CHLRE_IEX1			1.8187e-15	6.01718
KOG2072	2	tr|A0A2K3CZ51|A0A2K3CZ51_CHLRE	4	internal	724	892	1033		TRUE	AYWEQSQAEAAR	AAJGJAAPAPAAAATASSAAAAGAGGGNR	4		CHLRE_IEX1			0.143049	5.00764
KOG2315	2	sp|Q9BY44|EIF2A_HUMAN	1	full	12	585	585	TRUE	TRUE	GSEGJYMVNGPPHFTESTVFPR	ETAJJQEJEDJEJGJ	35		HEK_IEX2, HEK_SEC1, HEKR_SEC1, HEKR_SEC2	Translation initiation factor, beta propellor-like domain	IPR013979	0.000113768	0.856508
KOG2315	2	sp|Q9BY44|EIF2A_HUMAN	2	cterm	425	585	585	TRUE	TRUE	TJTYQAVPSEVPNEEPK	AJEQJKEQAATGK	21		HEK_IEX1, HEK_SEC1			0.0689289
KOG2315	2	sp|Q9BY44|EIF2A_HUMAN	2	nterm	12	317	585	TRUE	TRUE	GSEGJYMVNGPPHFTESTVFPR	CDPVFDFGTGPR	21		HEK_IEX1, HEK_SEC1, HEK_SEC2			0.0689289
KOG2315	2	tr|A0A2K3DHP9|A0A2K3DHP9_CHLRE	1	nterm	9	507	617	TRUE	TRUE	TPDGJSJJTVGSQDQQQJCGSGAPJJCSGDGAQJVAJGPGAVK	TVJPPGAEFJAGGGNAK	19		CHLRE_IEX1, CHLRE_SEC1, CHLRE_SEC2	Translation initiation factor, beta propellor-like domain	IPR013979	1	0.625725
KOG2315	2	tr|A0A2K3DHP9|A0A2K3DHP9_CHLRE	2	cterm	519	617	617	TRUE	TRUE	KKAGEASGEGDEGEEAGGAEGAEAATAAJASSSJQDAAAAAPJSDEEAR	JAGEAAJMQEJASJGA	5		CHLRE_IEX1, CHLRE_SEC1, CHLRE_SEC2			0.684214	0.655352
KOG3905	2	sp|O43237|DC1L2_HUMAN	1	cterm	398	492	492	TRUE	TRUE	GGPASVPSSSPGTSVK	KPDSMVTNSSTENEA	24		HEK_IEX2, HEK_SEC1, HEKR_SEC1			0.000825669	1.88319
KOG3905	2	sp|O43237|DC1L2_HUMAN	1	full	9	492	492	TRUE		JJJGPNGPAVAAAGDJTSEEEEGQSJWSSJJSEVSTR	KPDSMVTNSSTENEA	24		HEK_SEC2, HEKR_SEC1, HEKR_SEC2	Dynein family light intermediate chain	IPR022780	0.000825669	1.88319
KOG3905	2	sp|Q9Y6G9|DC1L1_HUMAN	1	full	69	523	523	TRUE		NVJJJGEDGAGK	KPVTVSPTTPTSPTEGEAS	41		HEK_SEC2, HEKR_SEC1, HEKR_SEC2			0.181002
KOG3905	2	sp|Q9Y6G9|DC1L1_HUMAN	2	cterm	412	523	523	TRUE	TRUE	AGATSEGVJANFFNSJJSK	KPVTVSPTTPTSPTEGEAS	6		HEK_IEX1, HEK_IEX2, HEK_SEC1			0.048938	4.61667
KOG4177	2	sp|P16157|ANK1_HUMAN	1	full	60	1775	1881	TRUE		MVVEJJHK	VJVSVSEHTWTEQPEAESSQADR	16		HEMO_SEC2	Death domain, ZU5 domain, Ankyrin repeat, Ankyrin repeat-containing domain, Ankyrin, UPA domain	IPR000488, IPR000906, IPR002110, IPR020683, IPR040745	0.00483894	2.19143
KOG4177	2	sp|P16157|ANK1_HUMAN	2	cterm	850	1870	1881	TRUE	TRUE	JPCAMPETVVJR	NTFTQVVQGNEFQNJPGEQVTEEQFTDEQGNJVTKK	38		HEMO_IEX2, HEMO_SEC1, HEMO_SEC2	Death domain, ZU5 domain, Ankyrin, UPA domain	IPR000488, IPR000906, IPR040745	1.54763e-06	1.59132
KOG4177	2	sp|P16157|ANK1_HUMAN	3	cterm	1407	1870	1881	TRUE	TRUE	MAVJSEHJGJSWAEJAR	NTFTQVVQGNEFQNJPGEQVTEEQFTDEQGNJVTKK	20		HEMO_IEX1, HEMO_IEX2, HEMO_SEC1, HEMO_SEC2			1.22281e-22	5.26679
KOG4177	2	tr|A0A2K3CXH6|A0A2K3CXH6_CHLRE	1	full	8	2034	2057	TRUE		SAPEFNPDGSEKDPQSEEQR	DJADVDTDEJKESJSNJAENFDTAADWMJAK	55		CHLRE_SEC1	Ankyrin repeat, Ankyrin repeat-containing domain	IPR002110, IPR020683	0.0138189	4.0716
KOG4177	2	tr|A0A2K3CXH6|A0A2K3CXH6_CHLRE	1	internal	747	1298	2057	TRUE	TRUE	AAAQADADGGDJGGGATJK	YPAPAEEAAPPAAADJR	55		CHLRE_IEX1, CHLRE_SEC1			0.0138189	4.0716
KOG4648	2	tr|A0A2K3D5T6|A0A2K3D5T6_CHLRE	1	nterm	17	150	1516		TRUE	EEFDNJSADYJTSCK	APPAPGAAPAPTPSSMPAPAGDGKK	5		CHLRE_IEX1			0.0101413	2.25376
KOG4648	2	tr|A0A2K3D5T6|A0A2K3D5T6_CHLRE	2	nterm	15	459	1516	TRUE	TRUE	AAGSEAAAJDPEAAR	SPVPTPAPAPAK	15		CHLRE_IEX1, CHLRE_SEC1			0.513245	2.11856
KOG4648	2	tr|A0A2K3D5T6|A0A2K3D5T6_CHLRE	3	internal	265	1027	1516	TRUE	TRUE	MVJEEAEDEDEEEGEEADEVPVPVR	AQJEJEJK	25		CHLRE_IEX1, CHLRE_SEC1	Tetratricopeptide repeat 2	IPR013105	0.00285646	2.60919
KOG4648	2	tr|A0A2K3D5T6|A0A2K3D5T6_CHLRE	4	cterm	1158	1505	1516	TRUE	TRUE	AFVHJHJK	AVVNAJAAAGR	19		CHLRE_IEX1, CHLRE_SEC1	RNA-polymerase II-associated protein 3-like, C-terminal domain	IPR025986	0.0421482	1.93462
KOG4648	2	tr|A0A2K3D5T6|A0A2K3D5T6_CHLRE	5	cterm	460	1505	1516	TRUE		VPAPAPAPAPK	AVVNAJAAAGR	13		CHLRE_SEC2	Tetratricopeptide repeat 2, RNA-polymerase II-associated protein 3-like, C-terminal domain	IPR013105, IPR025986	0.369034	3.86109
KOG4648	2	tr|A0A2K3E0W1|A0A2K3E0W1_CHLRE	1	cterm	452	658	664		TRUE	APAAAPPPSSAPAAATKPTAPWTATPAAAR	EAVAGGJSAJR	8		CHLRE_IEX1	RNA-polymerase II-associated protein 3-like, C-terminal domain	IPR025986	0.0010806	1.71006
KOG4648	2	tr|A0A2K3E0W1|A0A2K3E0W1_CHLRE	2	nterm	54	481	664	TRUE	TRUE	JAPAASSVPAAAAAAAPAPAAASRPDGJAFK	APAAAPPPSSAPAAATKPTAPWTATPAAAR	11		CHLRE_IEX1, CHLRE_SEC2	Tetratricopeptide repeat 1	IPR001440	0.617807	1.46566
ENOG410IE0I	1	sp|Q9SGZ5|BXL7_ARATH	1	full	62	751	767	TRUE	TRUE	JSQJVNTAPGJPR	ANEFGVMVJEEGK	32		ARATH_IEX1, ARATH_SEC1	Glycoside hydrolase, family 3, N-terminal, Glycoside hydrolase family 3 C-terminal domain	IPR001764, IPR002772	0.776357	1.69302
ENOG410IE0I	1	sp|Q9SGZ5|BXL7_ARATH	2	nterm	35	596	767		TRUE	JYQFCR	JPVTWYPQSFVNJQMTDMR	31		ARATH_IEX1, ARATH_IEX2	Glycoside hydrolase, family 3, N-terminal	IPR001764	0.00585448	1.97878
ENOG410IE0P	1	tr|A0A2K3D1U9|A0A2K3D1U9_CHLRE	1	cterm	749	1077	1106		TRUE	EQAGSDGSSSVASAAARPDADRGQGK	SSNMAFSTPTPVPSSAAK	9		CHLRE_IEX1			4.10404e-08	4.61298
ENOG410IE0P	1	tr|A0A2K3D1U9|A0A2K3D1U9_CHLRE	2	internal	499	924	1106	TRUE	TRUE	RJEDAQAQPVAQPQPPQQQAHQQQAR	DAAGASGSATSAPAATGAGAK	12		CHLRE_IEX1, CHLRE_SEC1, CHLRE_SEC2			0.00468695	2.34276
ENOG410IE0P	1	tr|A0A2K3D1U9|A0A2K3D1U9_CHLRE	4	nterm	9	552	1106	TRUE	TRUE	EKGPPVADGJJSVTPDTPEMJEWR	AJQQQQQAJQQQQQQJAK	14		CHLRE_IEX1, CHLRE_SEC2	MATH/TRAF domain	IPR002083	0.190033	2.46949
ENOG410IEIF	1	tr|A0A2K3DKH4|A0A2K3DKH4_CHLRE	1	nterm	166	4492	4952	TRUE	TRUE	QDPSNADTTJQFFDWNYR	VGDGSGHGAYFWDQDNTJJYVK	92		CHLRE_IEX1, CHLRE_SEC1, CHLRE_SEC2	IPT domain, G8 domain	IPR002909, IPR019316	3.03444e-12	3.57359
ENOG410IEIF	1	tr|A0A2K3DKH4|A0A2K3DKH4_CHLRE	2	cterm	4688	4932	4952		TRUE	VSQJEGJTR	SDVAAJJVGGGJAGGHEVAGEEAEDSPAAGR	3		CHLRE_IEX1			0.103819	1.6622
ENOG410IEKN	1	sp|Q9C5H4|MTV1_ARATH	1	nterm	16	164	690		TRUE	MJDAVTSDEDK	RJEGFGNTNFQVPSNDNK	4		ARATH_IEX1	ENTH domain	IPR013809	0.00402307	3.83289
ENOG410IEKN	1	sp|Q9C5H4|MTV1_ARATH	2	cterm	165	528	690		TRUE	NTTGGSWGHASGEASESSASVR	KTDDDPFADVSFHPNEEK	9		ARATH_IEX1, ARATH_IEX2			0.143828	2.80296
ENOG410IEPZ	1	sp|P78347|GTF2I_HUMAN	1	full	21	991	998	TRUE	TRUE	MVVTFJMSAJESMCK	FTVJRPFPGJVJNNQJVDQSESEGPVJQESAEPSQJEVPATEEJKETDGSSQJK	66		HEK_IEX1, HEK_IEX2, HEK_SEC1, HEK_SEC2, HEKR_SEC1, HEKR_SEC2	GTF2I-like repeat	IPR004212	0.0492655	1.22039
ENOG410IEPZ	1	sp|P78347|GTF2I_HUMAN	2	cterm	681	982	998	TRUE	TRUE	TPTQTNGSNVPFKPR	JJDSAEFJK	17		HEK_IEX1, HEK_IEX2, HEKR_SEC2	GTF2I-like repeat	IPR004212	0.996744	4.01159
ENOG410IEPZ	1	sp|P78347|GTF2I_HUMAN	3	nterm	21	729	998	TRUE	TRUE	MVVTFJMSAJESMCK	EFSFEAWNAK	27		HEK_IEX1, HEK_SEC1, HEKR_SEC1, HEKR_SEC2	GTF2I-like repeat	IPR004212	0.00378011	1.95598
ENOG410IESK	1	sp|Q9C8E6|PMI1_ARATH	1	nterm	10	63	843		TRUE	SSNTQJJAEJEAJSENJYQKPQVSVGNR	SSVPSJVTSADEVSTAR	2		ARATH_IEX1			0.0434341	5.40808
ENOG410IESK	1	sp|Q9C8E6|PMI1_ARATH	2	internal	88	287	843		TRUE	JEVEEEENVTQSNR	JGFQJMEK	4		ARATH_IEX1			0.98593	1.79355
ENOG410IESK	1	sp|Q9C8E6|PMI1_ARATH	3	full	88	721	843	TRUE	TRUE	JEVEEEENVTQSNR	NPJESTJPJEEWQK	21		ARATH_IEX1, ARATH_SEC1	NT-type C2 domain	IPR019448	0.35886	1.88136
ENOG410IESK	1	sp|Q9C8E6|PMI1_ARATH	4	cterm	497	833	843	TRUE	TRUE	MDJSEJR	VMADMWJK	13		ARATH_IEX1, ARATH_SEC1			0.670793	1.71621
ENOG410IESK	1	sp|Q9C8E6|PMI1_ARATH	5	cterm	380	825	843	TRUE	TRUE	GVEFDDDJETEKSDGTJGER	NPJESTJPJEEWQK	21		ARATH_IEX1, ARATH_SEC1			0.0431961	2.51694
ENOG410IF1B	1	tr|A0A2K3D8R3|A0A2K3D8R3_CHLRE	1	nterm	107	336	830	TRUE	TRUE	VVTJVEPAESVDPDAAPGSNAK	RKAPAAEAGVAAEGQGSGAAAAAAPAPVAGQPAAAAAGAPVR	7		CHLRE_IEX1, CHLRE_SEC1, CHLRE_SEC2			1.81352e-09	1.18948
ENOG410IF1B	1	tr|A0A2K3D8R3|A0A2K3D8R3_CHLRE	2	cterm	386	790	830	TRUE	TRUE	GFNJEGJJK	AAAGVPEEVDWEK	13		CHLRE_IEX1, CHLRE_SEC1, CHLRE_SEC2			0.00653133	1.2151
ENOG410IF68	1	sp|P26358|DNMT1_HUMAN	1	full	10	1586	1616	TRUE	TRUE	VPTJAVPAJSJPDDVR	QVGNAVPPPJAK	85		HEK_IEX2, HEK_SEC1, HEK_SEC2, HEKR_SEC1, HEKR_SEC2	Bromo adjacent homology (BAH) domain, Zinc finger, CXXC-type, DMAP1-binding domain, DNA (cytosine-5)-methyltransferase 1, replication foci domain	IPR001025, IPR002857, IPR010506, IPR022702	0.045136	1.96736
ENOG410IF68	1	sp|P26358|DNMT1_HUMAN	2	nterm	10	224	1616		TRUE	VPTJAVPAJSJPDDVR	VARPJPAEEPER	12		HEK_IEX1	DMAP1-binding domain	IPR010506	0.187944	5.51096
ENOG410IF68	1	sp|P26358|DNMT1_HUMAN	3	cterm	213	1586	1616		TRUE	VARPJPAEEPER	QVGNAVPPPJAK	43		HEK_IEX1	Bromo adjacent homology (BAH) domain, Zinc finger, CXXC-type, DNA (cytosine-5)-methyltransferase 1, replication foci domain	IPR001025, IPR002857, IPR022702	5.17028e-05	4.20258
ENOG410IF8D	1	tr|A0A2K3DTQ9|A0A2K3DTQ9_CHLRE	1	full	881	2187	2365	TRUE		TJSAJFR	GAAPVPAPAPAPAAGANTAAAR	3		CHLRE_SEC1	Sfi1 spindle body	IPR013665	1	1.93587
ENOG410IF8D	1	tr|A0A2K3DTQ9|A0A2K3DTQ9_CHLRE	2	cterm	2166	2301	2365	TRUE	TRUE	GAAPVPAPAPAPAAGANTAAAR	AFGGAGTGPGSVASGGAPGSGGAK	4		CHLRE_IEX1, CHLRE_SEC1			0.102529	3.19967
ENOG410IFF6	1	tr|Q94AJ9|Q94AJ9_ARATH	1	nterm	87	170	767		TRUE	KVDPEASFJDJEK	KPJVEAVAAPK	3		ARATH_IEX1			0.012445	4.72632
ENOG410IFF6	1	tr|Q94AJ9|Q94AJ9_ARATH	2	cterm	216	756	767	TRUE	TRUE	FSDMTJJR	EJEMVEGJQSVSK	18		ARATH_IEX1, ARATH_SEC1	S1 domain, Ribosomal protein L21-like	IPR003029, IPR028909	1	2.23447
ENOG410IFF6	1	tr|Q94AJ9|Q94AJ9_ARATH	3	cterm	407	767	767	TRUE	TRUE	SSJEENDWNKAESJVK	EJEMVEGJQSVSK	11		ARATH_IEX1, ARATH_SEC1	S1 domain, Ribosomal protein L21-like	IPR003029, IPR028909	0.0309994	1.75161
ENOG410IFIH	1	sp|A0MZ66|SHOT1_HUMAN	1	full	9	616	631	TRUE		EQAJGEYEDJRAENQK	QAEPVVVJDPVSTHEPQTK	42		HEK_SEC1, HEK_SEC2, HEKR_SEC1, HEKR_SEC2			0.499621	2
ENOG410IFIH	1	sp|A0MZ66|SHOT1_HUMAN	2	cterm	467	593	631		TRUE	SJDPENSETEJER	QAEPVVVJDPVSTHEPQTK	4	isoform 7	HEK_IEX2			0.159129	3.19546
ENOG410IFQ3	1	tr|A0A2K3CP55|A0A2K3CP55_CHLRE	1	nterm	87	514	2939	TRUE	TRUE	JVGDJNMGJJPAESK	HFVDDEQAMJSTJQAHQK	7		CHLRE_IEX1, CHLRE_SEC1			0.0110439	2.98995
ENOG410IFQ3	1	tr|A0A2K3CP55|A0A2K3CP55_CHLRE	2	cterm	576	2218	2939	TRUE	TRUE	VAEDDVNJGMDTR	JGETQCK	3		CHLRE_IEX1, CHLRE_SEC1	Calponin homology domain	IPR001715	1	2.47393
ENOG410IFV2	1	sp|Q14247|SRC8_HUMAN	1	full	4	550	550	TRUE	TRUE	ASAGHAVSJAQDDAGADDWETDPDFVNDVSEK	YGJFPANYVEJRQ	48		HEK_IEX1, HEK_IEX2, HEK_SEC1, HEK_SEC2, HEKR_SEC1, HEKR_SEC2	SH3 domain, Hs1/Cortactin	IPR001452, IPR003134	0.0212199
ENOG410IFV2	1	sp|Q14247|SRC8_HUMAN	2	nterm	4	70	550	TRUE	TRUE	ASAGHAVSJAQDDAGADDWETDPDFVNDVSEK	JRENVFQEHQTJK	5		HEK_IEX1, HEK_IEX2, HEK_SEC1, HEKR_SEC1, HEKR_SEC2, HEMO_SEC2			0.00156643	1.17564
ENOG410IFV2	1	sp|Q14247|SRC8_HUMAN	3	cterm	317	550	550	TRUE		NASTFEDVTQVSSAYQK	YGJFPANYVEJRQ	8		HEK_SEC2, HEKR_SEC2, HEMO_SEC1, HEMO_SEC2	SH3 domain	IPR001452	0.33852	1.26046
ENOG410IG1Q	1	sp|O81283|TC159_ARATH	1	full	5	1426	1503	TRUE		SVTPEPTNPFYASSGQSGK	EADFPJGQDQSSFGJSJVK	23		ARATH_SEC1	AIG1-type guanine nucleotide-binding (G) domain	IPR006703	0.12893	0.525714
ENOG410IG1Q	1	sp|O81283|TC159_ARATH	2	cterm	5	1048	1503	TRUE	TRUE	SVTPEPTNPFYASSGQSGK	AATGGGSSEGGNFTJTSQDGTK	48		ARATH_IEX1, ARATH_IEX2, ARATH_SEC1	AIG1-type guanine nucleotide-binding (G) domain	IPR006703	6.32376e-08	3.2981
ENOG410IG6M	1	sp|P27816|MAP4_HUMAN	1	full	24	1152	1152	TRUE	TRUE	DFJATJEAEAFDDVVGETVGK	EAQTJDSQJQETSJ	98		HEK_IEX1, HEK_IEX2, HEK_SEC1, HEK_SEC2, HEKR_SEC1, HEKR_SEC2	Microtubule associated protein, tubulin-binding repeat	IPR001084	0.254119	1.2339
ENOG410IG6M	1	sp|P27816|MAP4_HUMAN	2	cterm	810	1152	1152	TRUE	TRUE	TTTAAAVASTGPSSR	EAQTJDSQJQETSJ	12		HEK_IEX1, HEK_IEX2, HEK_SEC1, HEK_SEC2	Microtubule associated protein, tubulin-binding repeat	IPR001084	8.42257e-05	3.62515
ENOG410IGB4	1	sp|Q93W28|Y4554_ARATH	1	cterm	169	334	337	TRUE	TRUE	SSJSJSEPGSQTAR	JSYEQFGAFJGNVK	7		ARATH_IEX1, ARATH_SEC1			1.64723e-07	4.0105
ENOG410IGB4	1	sp|Q93W28|Y4554_ARATH	2	full	21	322	337		TRUE	SFDJPDEJJQVJPSDPFEQJDVAR	KAEEJFGGDNR	17		ARATH_IEX1			0.100982
ENOG410IGB4	1	sp|Q93W28|Y4554_ARATH	3	nterm	55	119	337	TRUE		VSAJESESSDJR	ENASJSNTVK	2		ARATH_SEC1			0.452057	3.27462
ENOG410IGBN	1	tr|A0A2K3DGW4|A0A2K3DGW4_CHLRE	1	full	158	1728	1770	TRUE	TRUE	GGAPAADAAAVAAAAK	VADTAPGDYJAQJQAEJEDCDR	18		CHLRE_IEX1, CHLRE_SEC2			1
ENOG410IGBN	1	tr|A0A2K3DGW4|A0A2K3DGW4_CHLRE	2	nterm	14	1277	1770	TRUE		FNJAQSJDVSSVVPAPVSSJJR	JAGEGGHGAPAGPPSPDAPQAMQJASAJR	7		CHLRE_SEC1			0.230148	2.08597
ENOG410IGBN	1	tr|A0A2K3DGW4|A0A2K3DGW4_CHLRE	3	cterm	1502	1770	1770	TRUE	TRUE	AAAAAGGAAAAGPTGGDGGSJR	EDVDAJVJPJJ	6		CHLRE_IEX1, CHLRE_SEC1			0.121391	3.39855
ENOG410IGNH	1	sp|Q9HAD4|WDR41_HUMAN	5	nterm	19	56	459	TRUE	TRUE	FJVQJDDYR	FJVQJDDYR	2		HEK_IEX1, HEK_IEX2, HEK_SEC2, HEKR_SEC1
ENOG410IGY0	1	tr|A0A2K3D393|A0A2K3D393_CHLRE	1	cterm	183	787	838	TRUE	TRUE	VVPEYVQYGJGEEAVR	YEFNQEGVATVAGTK	15		CHLRE_IEX1, CHLRE_SEC1	von Willebrand factor, type A	IPR002035	0.00437581	1.94996
ENOG410IGY0	1	tr|A0A2K3D393|A0A2K3D393_CHLRE	1	nterm	33	127	838		TRUE	JJAAAEAGDTJTQJPAR	VDGGGGGVGGFVR	15		CHLRE_IEX1			0.00437581	1.94996
ENOG410IH1F	1	sp|Q05682|CALD1_HUMAN	1	cterm	679	775	793	TRUE	TRUE	JEQYTSAJEGTK	SPAPKPSDJRPGDVSSK	41		HEK_IEX1, HEK_SEC1, HEKR_SEC1			0.696832	1.19153
ENOG410IH1F	1	sp|Q05682|CALD1_HUMAN	1	full	25	776	793	TRUE	TRUE	QKQEEESJGQVTDQVEVNAQNSVPDEEAK	SPAPKPSDJRPGDVSSKR	41		HEK_IEX1, HEK_IEX2, HEK_SEC1, HEK_SEC2, HEKR_SEC1, HEKR_SEC2	Caldesmon/lymphocyte specific protein	IPR006018	0.696832	1.19153
ENOG410IH23	1	sp|Q9H1E3|NUCKS_HUMAN	1	full	9	243	243	TRUE	TRUE	KVVDYSQFQESDDADEDYGR	SGDEGSEDEAPSGED	25		HEK_IEX1, HEK_IEX2, HEK_SEC1, HEK_SEC2, HEKR_SEC1, HEKR_SEC2			0.977753
ENOG410IH23	1	sp|Q9H1E3|NUCKS_HUMAN	2	nterm	9	90	243		TRUE	KVVDYSQFQESDDADEDYGR	VVDYSQFQESDDADEDYGRDSGPPTKK	7		HEK_IEX1, HEK_IEX2			0.00079363	3.53051
ENOG410IH23	1	sp|Q9H1E3|NUCKS_HUMAN	3	cterm	200	243	243		TRUE	EKTPSPKEEDEEPESPPEK	SGDEGSEDEAPSGED	8		HEK_IEX1			0.0706402	0.635294
ENOG410IHRR	1	sp|Q15345|LRC41_HUMAN	1	cterm	377	640	812	TRUE		APASSAPQPKPJKR	ASGSJQQJSJDSATFASPQDFGJVJQTJK	4		HEK_SEC2, HEKR_SEC2			1	1.6939
ENOG410IHRR	1	sp|Q15345|LRC41_HUMAN	3	internal	187	390	812	TRUE		CAAAJMASR	APASSAPQPKPJKR	11		HEK_SEC1, HEK_SEC2, HEKR_SEC1			0.706691	2.69744
ENOG410IHRR	1	sp|Q15345|LRC41_HUMAN	5	nterm	128	186	812	TRUE		FMEAFFSHVJR	FMEAFFSHVJR	2		HEK_SEC2, HEKR_SEC1, HEKR_SEC2			1	1.20645
ENOG410IHVQ	1	tr|A8I7P5|A8I7P5_CHLRE	1	full	60	1399	1399	TRUE		QQVSJDJR	QJYMDVEDKJEGVE	45		CHLRE_SEC1	CobN/magnesium chelatase, Magnesium chelatase, subunit H, N-terminal	IPR003672, IPR022571	1
ENOG410IHVQ	1	tr|A8I7P5|A8I7P5_CHLRE	2	cterm	1082	1277	1399		TRUE	VNKJEVJPJEEJGRPR	TPNAYJADTTTANAQVR	3		CHLRE_IEX1			0.861561	4.38633
ENOG410IHYE	1	tr|A0A2K3CS36|A0A2K3CS36_CHLRE	1	full	23	728	925	TRUE	TRUE	AESJGDAANJVJEGK	JPAPGTAVGGAK	17		CHLRE_IEX1, CHLRE_SEC1, CHLRE_SEC2			0.640521	1.83745
ENOG410IHYE	1	tr|A0A2K3CS36|A0A2K3CS36_CHLRE	2	nterm	23	239	925		TRUE	AESJGDAANJVJEGK	SNSMAAPFANTAAAAAAAGSASTR	5		CHLRE_IEX1			0.170412	1.59401
ENOG410IHYE	1	tr|A0A2K3CS36|A0A2K3CS36_CHLRE	3	cterm	593	925	925		TRUE	VGSETTAATAAAAATJAR	AAVDJDWSTEJPJTGCPEEJKK	7		CHLRE_IEX1	Protein ENHANCED DISEASE RESISTANCE 2, C-terminal	IPR009769	0.0034278
ENOG410IHYE	1	tr|A0A2K3CS36|A0A2K3CS36_CHLRE	4	nterm	23	610	925	TRUE		AESJGDAANJVJEGK	VGSETTAATAAAAATJAR	4		CHLRE_SEC1			0.860616	1.90689
ENOG410IHZ1	1	sp|Q9BYV8|CEP41_HUMAN	3	internal	203	360	373	TRUE		TMNPYSNDJJEYK	GPPJPAENK	6		HEK_SEC1, HEK_SEC2, HEKR_SEC1			1	0.959358
ENOG410IHZ1	1	sp|Q9BYV8|CEP41_HUMAN	4	nterm	6	299	373		TRUE	HJGNPEYJMK	GPPJPAENK	10		HEK_IEX2	Rhodanese-like domain	IPR001763	0.66058	2.30485
ENOG410IHZ1	1	sp|Q9BYV8|CEP41_HUMAN	5	nterm	6	179	373	TRUE		JEDNDSAASDPDAETTAR	DKPYPDCPFJJJDVR	6		HEK_SEC1, HEK_SEC2, HEKR_SEC1, HEKR_SEC2			1	0.684991
ENOG410IHZM	1	sp|P06748|NPM_HUMAN	1	full	25	292	294	TRUE	TRUE	ADKDYHFK	MTDQEAJQDJWQWR	38		HEK_IEX1, HEK_IEX2, HEK_SEC1, HEK_SEC2, HEKR_SEC1, HEKR_SEC2			0.0601031
ENOG410IHZM	1	sp|P06748|NPM_HUMAN	2	cterm	240	292	294		TRUE	GPSSVEDJK	MTDQEAJQDJWQWRK	5		HEK_IEX1, HEK_IEX2			0.101024	4.62936
ENOG410II7Y	1	tr|A0A2K3DSC4|A0A2K3DSC4_CHLRE	1	nterm	19	78	2647	TRUE	TRUE	FEDGSJPJPPAR	SJVJSQR	3		CHLRE_IEX1, CHLRE_SEC1			0.0194536	3.34395
ENOG410II7Y	1	tr|A0A2K3DSC4|A0A2K3DSC4_CHLRE	2	cterm	644	2602	2647	TRUE	TRUE	JAADVAGRR	GPAAGAAEGGAGGGDGGVPR	11		CHLRE_IEX1, CHLRE_SEC1	Translocation and assembly module TamB	IPR007452	0.298933	1.39232
ENOG410IIBJ	1	sp|Q8LPR9|TI110_ARATH	1	full	76	1016	1016	TRUE	TRUE	YVTSVJPTEGQSJKGDEVAK	EMEDGAJSSAAEEGNFVF	41		ARATH_IEX1, ARATH_IEX2, ARATH_SEC1	Protein TIC110, chloroplastic	IPR031610	1	1.23816
ENOG410IIBJ	1	sp|Q8LPR9|TI110_ARATH	2	cterm	915	998	1016		TRUE	JSNSJVQAVAJJR	JQYJJGJDDSTATAJR	3		ARATH_IEX1			0.7912	5.20645
ENOG410IIIJ	1	tr|A0A2K3CQ83|A0A2K3CQ83_CHLRE	1	full	53	1244	1244	TRUE		VDFGESVR	DGAJAJHVFQTRPQ	39		CHLRE_SEC1	Pyruvate phosphate dikinase, PEP/pyruvate-binding	IPR002192	1
ENOG410IIIJ	1	tr|A0A2K3CQ83|A0A2K3CQ83_CHLRE	2	nterm	61	184	1244		TRUE	JVGNQPFJGSWQPK	QAPAAAAAAASNGAGAAAQQPPQQQSSSK	4		CHLRE_IEX1			0.0936442	5.4245
ENOG410IIRS	1	sp|Q07065|CKAP4_HUMAN	1	full	8	590	602	TRUE		GSKGGHGAASPSEKGAHPSGGADDVAK	GJJDDJRNDJDR	39		HEK_SEC1, HEK_SEC2, HEKR_SEC2			0.199258
ENOG410IIRS	1	sp|Q07065|CKAP4_HUMAN	2	internal	395	523	602	TRUE	TRUE	JQHVEDGVJSMQVASAR	VQEQVHTJJSQDQAQAAR	7		HEK_IEX2, HEKR_SEC1, HEKR_SEC2			0.000116367	2.61566
ENOG410IJ15	1	sp|F4HRT5|CRWN1_ARATH	1	full	17	1011	1132	TRUE		ATNPDSNGSSHGTGJDMVTPVSGR	VASEQQGEVVGQR	25		ARATH_SEC1			0.500419
ENOG410IJ15	1	sp|F4HRT5|CRWN1_ARATH	2	cterm	876	1028	1132	TRUE	TRUE	AQEVAADSJSNJDVDGQSR	RVTGEPAJSK	3		ARATH_IEX1, ARATH_SEC1			0.0045437	3.34981
ENOG410IJAB	1	tr|A0A2K3CR90|A0A2K3CR90_CHLRE	1	full	9	928	967	TRUE		RSEVAESQPASSASSSAAAPAPAAETAGPK	ETVSSJWAR	24		CHLRE_SEC1	AIG1-type guanine nucleotide-binding (G) domain	IPR006703	0.469293
ENOG410IJAB	1	tr|A0A2K3CR90|A0A2K3CR90_CHLRE	2	nterm	9	57	967		TRUE	RSEVAESQPASSASSSAAAPAPAAETAGPK	JPPRPAGJGJGGAGJJPSR	3		CHLRE_IEX1			5.96312e-10	4.02015
ENOG410IJBY	1	tr|A0A2K3DJF7|A0A2K3DJF7_CHLRE	1	full	68	530	530	TRUE	TRUE	AKPJVEQJJAJTSGTDAGAK	AAJAAAAPAVARK	44		CHLRE_IEX1, CHLRE_SEC1, CHLRE_SEC2	Plastid lipid-associated protein/fibrillin conserved domain	IPR006843	0.0924907
ENOG410IJBY	1	tr|A0A2K3DJF7|A0A2K3DJF7_CHLRE	2	nterm	88	349	530		TRUE	ASAAQKEEJAAJVTEJSR	VAVAPAAPAR	23		CHLRE_IEX1			5.67719e-13	1.60995
ENOG410IJDJ	1	tr|A8I531|A8I531_CHLRE	1	full	66	764	767	TRUE		GFDADVSTR	YYYJPNASDAAJAAAASGAMAAAK	49		CHLRE_SEC1, CHLRE_SEC2	Magnesium chelatase ChlI domain, von Willebrand factor, type A, ChlI/MoxR, AAA lid domain	IPR000523, IPR002035, IPR041628	1
ENOG410IJDJ	1	tr|A8I531|A8I531_CHLRE	2	nterm	66	521	767	TRUE	TRUE	VSEEDSKGFDADVSTR	YJKPMJPK	24		CHLRE_IEX1, CHLRE_SEC2	Magnesium chelatase ChlI domain, ChlI/MoxR, AAA lid domain	IPR000523, IPR041628	2.15078e-05	1.69367
ENOG410IJDJ	1	tr|A8I531|A8I531_CHLRE	3	nterm	73	397	767	TRUE	TRUE	SYPJAAVVGQDNJK	QAVQJVJJPR	12		CHLRE_IEX1, CHLRE_SEC1	Magnesium chelatase ChlI domain	IPR000523	0.00200704	1.12029
ENOG410IJDJ	1	tr|A8I531|A8I531_CHLRE	4	cterm	626	764	767	TRUE	TRUE	VGMQASQAGEVGR	YYYJPNASDAAJAAAASGAMAAAK	8		CHLRE_IEX1, CHLRE_SEC1			0.00230515
ENOG410IJU5	1	sp|Q4VCS5|AMOT_HUMAN	1	full	1	1084	1084	TRUE		NSEEQPSGGTTVJQR	TPJQJJGQEPDAEMVEYJJ	54		HEK_SEC1, HEK_SEC2, HEKR_SEC1, HEKR_SEC2	Angiomotin, C-terminal	IPR024646	0.175329	2.16367
ENOG410IJU5	1	sp|Q4VCS5|AMOT_HUMAN	2	full	3	113	1084	TRUE	TRUE	NSEEQPSGGTTVJQR	MQNNEEJPTYEEAK	3		HEK_IEX1, HEK_IEX2, HEK_SEC1			0.169951	2.62803
ENOG410IJU5	1	sp|Q4VCS5|AMOT_HUMAN	3	cterm	413	856	1084	TRUE	TRUE	AQPSSASYQPVPADPFAJVSR	AEYVPSTPSPVPPSTPJJSAHSK	14	isoform 2	HEK_IEX1, HEK_SEC1, HEKR_SEC1	Angiomotin, C-terminal	IPR024646	0.98437	1.81291
ENOG410IMR3	1	tr|A0A2K3D9U2|A0A2K3D9U2_CHLRE	1	full	6	687	690	TRUE	TRUE	TKSPAKPAPAAPANJDTEVAK	GJPSJEVKK	51		CHLRE_IEX1, CHLRE_SEC1, CHLRE_SEC2	PB1 domain, Tetratricopeptide repeat	IPR000270, IPR019734	0.886289	2.07542
ENOG410IMR3	1	tr|A0A2K3D9U2|A0A2K3D9U2_CHLRE	2	nterm	6	309	690		TRUE	TKSPAKPAPAAPANJDTEVAK	JJVQPCAEADVPKPPVEEEJER	15		CHLRE_IEX1	PB1 domain, Tetratricopeptide repeat	IPR000270, IPR019734	6.64252e-06	4.61543
ENOG410IN5J	1	sp|P21266|GSTM3_HUMAN	1	full	23	209	225	TRUE	TRUE	JJJEFTDTSYEEK	JAAYJQSDQFCK	22		HEK_SEC1, HEK_SEC2, HEKR_SEC1, HEKR_SEC2, HEMO_IEX1, HEMO_IEX2, HEMO_SEC1, HEMO_SEC2	Glutathione S-transferase, C-terminal	IPR004046	0.0283596
ENOG410IN5J	1	sp|P21266|GSTM3_HUMAN	2	cterm	101	209	225	TRUE	TRUE	VDJJENQVMDFR	JAAYJQSDQFCK	6		HEK_IEX1, HEK_IEX2, HEMO_SEC1, HEMO_SEC2	Glutathione S-transferase, C-terminal	IPR004046	0.0776841	1
ENOG410INYF	1	sp|P48634|PRC2A_HUMAN	1	full	17	2119	2157	TRUE		YSSJNJFDTYK	VDJYQQASPPDAJR	50		HEK_SEC2, HEKR_SEC2			0.0348988	1.27302
ENOG410INYF	1	sp|P48634|PRC2A_HUMAN	2	nterm	17	1370	2157		TRUE	YSSJNJFDTYK	AVGTPGGGGGGAVPGJSAMSR	37		HEK_IEX2			0.00217516	3.2854
ENOG410INYF	1	sp|P48634|PRC2A_HUMAN	3	nterm	97	1152	2157		TRUE	SSDASTAQPPESQPJPASQTPASNQPK	EGTJTQVPJAPPPPGAPPSPAPAR	26		HEK_IEX1			0.315704	3.71303
ENOG410INYF	1	sp|P48634|PRC2A_HUMAN	4	internal	1270	1370	2157		TRUE	GSEGKPSJTJPASAPGPEEAJTTVTVAPAPR	AVGTPGGGGGGAVPGJSAMSR	5		HEK_IEX1			0.0371104	4.00363
ENOG410IP0U	1	tr|A0A2K3DQV0|A0A2K3DQV0_CHLRE	1	full	16	730	732	TRUE	TRUE	FGEGTTVEJANPDPNAAAGAPR	TAGGAEAVQAEVGVAAGDGAGK	12		CHLRE_IEX1, CHLRE_SEC1	OCRE domain	IPR041591	0.970622	0.78161
ENOG410IP0U	1	tr|A0A2K3DQV0|A0A2K3DQV0_CHLRE	2	nterm	16	68	732		TRUE	FGEGTTVEJANPDPNAAAGAPR	RSDJEAQEPEAGPVR	2		CHLRE_IEX1			0.733196	2.48543
ENOG410IP0U	1	tr|A0A2K3DQV0|A0A2K3DQV0_CHLRE	3	cterm	387	730	732	TRUE	TRUE	GSAGSAAAAAAVGEGR	GSAGSAAAAAAVGEGR	4		CHLRE_IEX1, CHLRE_SEC2	OCRE domain	IPR041591	0.614105	1.63743
ENOG410IP8V	1	tr|A0A2K3CQA4|A0A2K3CQA4_CHLRE	1	nterm	33	211	1288	TRUE	TRUE	EEYEJJPNYK	GAAGJADYNPVAR	7		CHLRE_IEX1, CHLRE_SEC1			0.000300598	2.16053
ENOG410IP8V	1	tr|A0A2K3CQA4|A0A2K3CQA4_CHLRE	2	cterm	807	1094	1288		TRUE	SNGGSGDGATSPSJAPAR	DGCGMQQCTDDSNFVGEYAK	4		CHLRE_IEX1	MORN motif	IPR003409	0.513306	3.64386
ENOG410IP8V	1	tr|A0A2K3CQA4|A0A2K3CQA4_CHLRE	3	cterm	187	1288	1288	TRUE	TRUE	SSTNTPGTGGRPMSVTGTQTASATK	JDAAVAJJQQQQQQGSGGVTASJAGTPGP	31		CHLRE_IEX1, CHLRE_SEC1	MORN motif	IPR003409	0.315955	2.26024
ENOG410IP8V	1	tr|A0A2K3CQA4|A0A2K3CQA4_CHLRE	4	full	102	1195	1288	TRUE		JSQASSSDJMEFAQWJYK	AAGVAEGDAAAGSSEEDAK	16		CHLRE_SEC2	MORN motif	IPR003409	1
ENOG410IPI8	1	sp|Q93ZT6|IF4G1_ARATH	1	nterm	75	197	780		TRUE	EQJJEJK	ANJSSNQGGGPAPVJVK	5		ARATH_IEX1			0.252584	3.41394
ENOG410IPI8	1	sp|Q93ZT6|IF4G1_ARATH	2	full	75	778	780		TRUE	EQJJEJK	SJJASQAADJEACR	40		ARATH_IEX1, ARATH_IEX2	MIF4G-like, type 3, Initiation factor eIF-4 gamma, MA3	IPR003890, IPR003891	0.913643
ENOG410IPI8	1	sp|Q93ZT6|IF4G1_ARATH	3	cterm	612	778	780	TRUE		JSEEVJQR	SJJASQAADJEACR	7		ARATH_SEC1	Initiation factor eIF-4 gamma, MA3	IPR003891	0.0012073	4.12309
ENOG410IQ1T	1	tr|A0A2K3D117|A0A2K3D117_CHLRE	1	full	184	1142	1303	TRUE		JSSJEGSJJSVGR	AGPPPATYAEAEAQR	14		CHLRE_SEC1			0.978498
ENOG410IQ1T	1	tr|A0A2K3D117|A0A2K3D117_CHLRE	2	cterm	1045	1266	1303		TRUE	MRPJEGJTPNEVJSEGJR	EAJTJJADAJNYJR	8		CHLRE_IEX1			2.37648e-05	4.44761
ENOG410IQ3R	1	sp|Q12849|GRSF1_HUMAN	1	cterm	99	478	480	TRUE	TRUE	NGENGJHFJJNR	YJEJFJNSCPK	28		HEK_IEX1, HEK_IEX2, HEK_SEC1, HEK_SEC2, HEKR_SEC1, HEKR_SEC2	RNA recognition motif domain	IPR000504	0.0019455	2.52686
ENOG410IQ3R	1	sp|Q12849|GRSF1_HUMAN	2	full	6	478	480	TRUE		WVJGAJJR	YJEJFJNSCPK	14		HEK_SEC2	RNA recognition motif domain	IPR000504	1
ENOG410IQQ7	1	sp|Q84W56|RNJ_ARATH	1	cterm	270	879	911	TRUE		JDEAPJDGK	SJWASJJQK	22		ARATH_SEC1	Zn-dependent metallo-hydrolase, RNA specificity domain	IPR011108	0.000311589	2.22781
ENOG410IQQ7	1	sp|Q84W56|RNJ_ARATH	2	cterm	847	864	911		TRUE	MAJWEEJSSNJSAEGJNR	MAJWEEJSSNJSAEGJNR	1		ARATH_IEX1			0.225865	4.80735
ENOG410IQQ7	1	sp|Q84W56|RNJ_ARATH	3	internal	257	781	911		TRUE	CADGNJJHTGDWK	SFJNPSSSPSPSETENMNK	13		ARATH_IEX1	Zn-dependent metallo-hydrolase, RNA specificity domain	IPR011108	0.88568
ENOG410IQS9	1	sp|P30622|CLIP1_HUMAN	1	full	25	1335	1438	TRUE	TRUE	TPTAVVAPVEK	QJSSSSGNTDTQADEDERAQESQJDFJNSVJVDJQR	64		HEK_IEX2, HEK_SEC1, HEK_SEC2, HEKR_SEC1, HEKR_SEC2	CAP Gly-rich domain	IPR000938	1	2.37567
ENOG410IQS9	1	sp|P30622|CLIP1_HUMAN	2	nterm	25	424	1438		TRUE	TPTAVVAPVEK	MDQJRTMVEAADREK	5		HEK_IEX1, HEK_IEX2	CAP Gly-rich domain	IPR000938	0.222745	4.36632
ENOG410IQS9	1	sp|P30622|CLIP1_HUMAN	3	cterm	860	1181	1438		TRUE	FAEASEEAVSVQR	SQQJSAJQEENVK	5		HEK_IEX1			0.930275	3.24793
ENOG410IQVS	1	tr|A0A2K3CQV3|A0A2K3CQV3_CHLRE	1	full	19	257	293	TRUE	TRUE	VFVGGJSYR	YPAGGGSAAYDSR	23		CHLRE_IEX1, CHLRE_SEC2	RNA recognition motif domain	IPR000504	0.00103973
ENOG410IQVS	1	tr|A0A2K3CQV3|A0A2K3CQV3_CHLRE	1	nterm	15	109	293	TRUE	TRUE	VFVGGJSYR	EAJPQDQJKPGTPASAJGR	23		CHLRE_IEX1, CHLRE_SEC2	RNA recognition motif domain	IPR000504	0.00103973
ENOG410IR3P	1	sp|Q29RF7|PDS5A_HUMAN	1	full	23	1315	1337	TRUE		JAYPPGVK	AAVGQESPGGJEAGNAK	49		HEK_SEC2, HEKR_SEC2			0.697191
ENOG410IR3P	1	sp|Q29RF7|PDS5A_HUMAN	2	cterm	1159	1315	1337	TRUE	TRUE	STGTETGSNJNVNSEJNPSTGNR	AAVGQESPGGJEAGNAK	11		HEK_IEX1, HEK_IEX2, HEK_SEC1, HEK_SEC2, HEKR_SEC1			3.99557e-16	2.25269
ENOG410IRS7	1	sp|P19338|NUCL_HUMAN	1	full	16	648	710	TRUE	TRUE	MAPPPKEVEEDSEDEEMSEDEEDDSSGEEVVJPQK	VTJDWAKPK	88		HEK_IEX1, HEK_IEX2, HEK_SEC1, HEK_SEC2, HEKR_SEC1, HEKR_SEC2	RNA recognition motif domain	IPR000504	0.000477263
ENOG410IRS7	1	sp|P19338|NUCL_HUMAN	2	nterm	17	52	710		TRUE	MAPPPKEVEEDSEDEEMSEDEEDDSSGEEVVJPQK	EVEEDSEDEEMSEDEEDDSSGEEVVJPQKK	4		HEK_IEX1, HEK_IEX2			3.38273e-05	1.30986
ENOG410ISA0	1	tr|A0A2K3D5B9|A0A2K3D5B9_CHLRE	1	cterm	173	1176	1216	TRUE	TRUE	GAMEAVGGATGTQR	SASPJPPDAGYAAGPEYGAGGGGGAGGR	29		CHLRE_IEX1, CHLRE_SEC1	HELP	IPR005108	0.363488	1.93778
ENOG410ISA0	1	tr|A0A2K3D5B9|A0A2K3D5B9_CHLRE	2	nterm	26	100	1216		TRUE	AGGNYVGGYGGGJGGTWGK	GGAGGGAGAFGGAGAGPSPGPGPGAGPGGDFGGGGGASARPPSAGR	2		CHLRE_IEX1			0.0752666	5.1964
ENOG410ISKI	1	sp|Q9LZ82|BTR1_ARATH	1	full	18	301	313	TRUE	TRUE	RSPEPHDSSEADSAEKPTHJR	AJQQAETMJK	24		ARATH_IEX1, ARATH_IEX2, ARATH_SEC1	K Homology domain, type 1	IPR004088	0.68679
ENOG410ISKI	1	sp|Q9LZ82|BTR1_ARATH	2	nterm	73	182	313	TRUE	TRUE	NQEFFPGTTDR	JVTJSGTFEEQMR	2		ARATH_IEX2, ARATH_SEC1
ENOG410ISKI	1	sp|Q9LZ82|BTR1_ARATH	3	cterm	225	301	313		TRUE	YQNHKEEASTTVTJGVADEHJGJVJGR	AJQQAETMJK	9		ARATH_IEX1	K Homology domain, type 1	IPR004088	5.15544e-06	3.10434
ENOG410ISNA	1	tr|Q9FMM3|Q9FMM3_ARATH	1	internal	728	928	1714		TRUE	ESANJMPGSENVSENAQQPTR	FGDPSYGQJQASJDAJR	5		ARATH_IEX1			0.81926	2.41504
ENOG410ISNA	1	tr|Q9FMM3|Q9FMM3_ARATH	2	internal	375	748	1714		TRUE	NPVEFSQPR	ESANJMPGSENVSENAQQPTR	4		ARATH_IEX1	GYF domain	IPR003169	0.331017	2.69349
ENOG410ISNA	1	tr|Q9FMM3|Q9FMM3_ARATH	3	internal	1077	1298	1714		TRUE	GEVSJEJSGETPATEVK	SHJHDJJADDVFAK	6		ARATH_IEX1			0.384901	2.69459
ENOG410ISNA	1	tr|Q9FMM3|Q9FMM3_ARATH	4	internal	1259	1488	1714		TRUE	ETHGESAJTQTGVVKPESVPTJK	SASSPSQAVSQSSSQSK	5		ARATH_IEX1			0.728909	2.07039
ENOG410ISNA	1	tr|Q9FMM3|Q9FMM3_ARATH	5	nterm	52	186	1714		TRUE	TGMGTGDPNQYGNHSDVVR	WGPDDKEAEJPR	3		ARATH_IEX1			1	1.49923
ENOG410ISZQ	1	sp|Q8N1G4|LRC47_HUMAN	1	full	21	583	583	TRUE	TRUE	EJJJTGPGJEER	ADJATAPPHVTVVR	44		HEK_IEX1, HEK_IEX2, HEK_SEC1, HEK_SEC2, HEKR_SEC1, HEKR_SEC2	Leucine-rich repeat, B3/B4 tRNA-binding domain	IPR001611, IPR005146	1	1.69188
ENOG410ISZQ	1	sp|Q8N1G4|LRC47_HUMAN	2	cterm	292	583	583	TRUE	TRUE	EGGDGEEQDVGDAGR	QJQJEAEEQR	12		HEK_IEX1, HEK_SEC1	B3/B4 tRNA-binding domain	IPR005146	0.731893	3.5025
ENOG410ISZQ	1	sp|Q8N1G4|LRC47_HUMAN	3	nterm	23	226	583		TRUE	EJJJTGPGJEER	NAJGPGJSPEJGPJPAJR	6		HEK_IEX1, HEK_IEX2	Leucine-rich repeat	IPR001611	0.686485	1.17834
ENOG410ITES	1	sp|Q13263|TIF1B_HUMAN	1	full	33	835	835	TRUE	TRUE	STAPSAAASASASAAASSPAGGGAEAJEJJEHCGVCR	FSAVJVEPPPMSJPGAGJSSQEJSGGPGDGP	57		HEK_IEX1, HEK_IEX2, HEK_SEC1, HEK_SEC2, HEKR_SEC1, HEKR_SEC2	B-box-type zinc finger, Zinc finger, RING-type, Zinc finger, PHD-finger	IPR000315, IPR001841, IPR019787	0.000582336
ENOG410ITES	1	sp|Q13263|TIF1B_HUMAN	2	cterm	408	835	835		TRUE	JVAERPGTNSTGPAPMAPPR	FSAVJVEPPPMSJPGAGJSSQEJSGGPGDGP	15		HEK_IEX1	Zinc finger, PHD-finger	IPR019787	0.20116	4.59585
ENOG410ITJR	1	tr|A0A2K3D151|A0A2K3D151_CHLRE	1	full	76	2240	2251	TRUE	TRUE	CJKDAJTMJNR	AGNGJJGQAJDVQGGJFDVSGAPJSVPQAGPPR	146		CHLRE_IEX1, CHLRE_SEC1	Glutamate synthase, alpha subunit, C-terminal, Glutamate synthase domain, Glutamate synthase, central-N, FAD/NAD(P)-binding domain, Dihydroprymidine dehydrogenase domain II	IPR002489, IPR002932, IPR006982, IPR023753, IPR028261	0.257592	0.984031
ENOG410ITJR	1	tr|A0A2K3D151|A0A2K3D151_CHLRE	2	cterm	1767	2207	2251		TRUE	CMECGTPFCHTQSTGCPJGNK	DAAASVDKYJQQK	10		CHLRE_IEX1	FAD/NAD(P)-binding domain	IPR023753	4.5731e-05	4.96926
ENOG410IU4C	1	sp|P52948|NUP98_HUMAN	1	internal	617	1069	1817	TRUE		DSENJASPSEYPENGER	FTSGAFJSPSVSVQECR	2		HEK_SEC2	Peptidase S59, nucleoporin	IPR007230	1	2.52083
ENOG410IU4C	1	sp|P52948|NUP98_HUMAN	2	cterm	1043	1802	1817	TRUE		SJVGGJJQSK	EASGDJPEAQJVK	12		HEK_SEC2, HEKR_SEC1, HEKR_SEC2	Nuclear protein 96	IPR021967	1	0.65874
ENOG410IU4C	1	sp|P52948|NUP98_HUMAN	2	nterm	604	817	1817	TRUE		DSENJASPSEYPENGER	EVVVYJDDNQKPPVGEGJNR	12		HEK_SEC2, HEKR_SEC2			1	0.65874
ENOG410IU7N	1	sp|O43491|E41L2_HUMAN	1	full	14	1005	1005	TRUE	TRUE	EKPKEVAENQQNQSSDPEEEKGSQPPPAAESQSSJR	VVVHKETEJAEEGED	77		HEK_IEX1, HEK_IEX2, HEK_SEC1, HEK_SEC2, HEKR_SEC1, HEKR_SEC2	SAB domain, Band 4.1, C-terminal, FERM adjacent (FA), FERM, N-terminal, FERM, C-terminal PH-like domain, FERM central domain	IPR007477, IPR008379, IPR014847, IPR018979, IPR018980, IPR019748	0.289593	1.92765
ENOG410IU7N	1	sp|O43491|E41L2_HUMAN	2	nterm	29	61	1005	TRUE	TRUE	EVAENQQNQSSDPEEEKGSQPPPAAESQSSJR	EVAENQQNQSSDPEEEKGSQPPPAAESQSSJRR	6		HEK_IEX1, HEK_SEC2, HEKR_SEC1, HEKR_SEC2			0.66463	5.56224
ENOG410IUBV	1	tr|A0A2K3DEF1|A0A2K3DEF1_CHLRE	1	full	63	592	592	TRUE	TRUE	APRPNEQHGVHYYYTTK	CJQPVDVADAVMWCJSCPDHMEVNDJVVRPTEQJJ	27		CHLRE_IEX1, CHLRE_SEC2	Short-chain dehydrogenase/reductase SDR	IPR002347	0.79228	1.91886
ENOG410IUBV	1	tr|A0A2K3DEF1|A0A2K3DEF1_CHLRE	2	nterm	82	254	592		TRUE	APRPNEQHGVHYYYTTK	VVJEDAPJPDJR	6		CHLRE_IEX1			0.302266	3.65136
ENOG410IUKY	1	sp|Q5T447|HECD3_HUMAN	1	full	32	785	861	TRUE		AGRPJPAAJAFVPR	VQYFWEAJNNFTNEDR	16		HEK_SEC2, HEKR_SEC1, HEKR_SEC2, HEMO_SEC2	APC10/DOC domain	IPR004939	0.226139	1.63743
ENOG410IUKY	1	sp|Q5T447|HECD3_HUMAN	2	nterm	61	308	861	TRUE		VJJPVWEAEGJGJR	JJJTVDTTDDNFMPK	4		HEMO_SEC1, HEMO_SEC2			0.153305	4.24793
ENOG410IUN7	1	sp|Q96T58|MINT_HUMAN	1	nterm	7	125	3664	TRUE	TRUE	RGSEGGVAAFVDFVDJK	GGGGGPAYGPPPSJHAR	8		HEK_IEX1, HEK_IEX2, HEK_SEC1, HEK_SEC2, HEKR_SEC1, HEKR_SEC2	RNA recognition motif domain	IPR000504	0.000358018	2.29278
ENOG410IWN5	1	sp|Q9SZP8|IF4B3_ARATH	1	nterm	174	357	452		TRUE	KPJSGNGFER	DJAAAMEKPNEK	5		ARATH_IEX1			0.303812	2.40881
ENOG410IWN5	1	sp|Q9SZP8|IF4B3_ARATH	2	cterm	344	370	452		TRUE	JKDJAAAMEKPNEK	MGFGJGNGR	3		ARATH_IEX1			1	2.75899
ENOG410IX08	1	tr|A0A2K3D8I0|A0A2K3D8I0_CHLRE	1	full	10	998	1011	TRUE	TRUE	AAJJGAJVADAATAPJHWJYNAAK	ADDVAVQVGATAAGAAGAKPPAGVPK	51		CHLRE_IEX1, CHLRE_SEC1	ADP-ribosylation/Crystallin J1	IPR005502	1
ENOG410IX08	1	tr|A0A2K3D8I0|A0A2K3D8I0_CHLRE	2	cterm	318	972	1011	TRUE	TRUE	AGAAQAAATAAASQVAEAATGAAASAQSAAAAAVAAAGDK	ASEAATGAJSEJAAVDGEGGAAK	23		CHLRE_IEX1, CHLRE_SEC1			0.00169424	1.90021
ENOG410IXEK	1	sp|O14654|IRS4_HUMAN	1	full	100	1240	1257	TRUE		JETADAPAR	VPRPPEREDSDNDDDTHVR	59		HEK_SEC1, HEK_SEC2, HEKR_SEC1, HEKR_SEC2	IRS-type PTB domain	IPR002404	0.0700984
ENOG410IXEK	1	sp|O14654|IRS4_HUMAN	2	cterm	817	1218	1257	TRUE		SSPJGQNDNSEYVPMJPGK	GDNQAGGAAAAAAAPEPPPR	6		HEK_SEC1, HEK_SEC2, HEKR_SEC1, HEKR_SEC2			0.142649	3.62678
ENOG410IYMY	1	tr|A0A2K3DUW9|A0A2K3DUW9_CHLRE	1	nterm	73	166	955		TRUE	FHNPNPMAWVQTNWDR	VYYTTSGEHSGEAAEJR	4		CHLRE_IEX1			0.598291	3.16993
ENOG410IYMY	1	tr|A0A2K3DUW9|A0A2K3DUW9_CHLRE	2	cterm	262	920	955	TRUE	TRUE	TSCENEGGVAGJVCJSAVDGSSVR	CAGGEAAVGSCAAWR	7		CHLRE_IEX1, CHLRE_SEC1, CHLRE_SEC2	SRCR domain	IPR001190	0.0638026	2.97062
ENOG410IZ5U	1	sp|Q9NSP4|CENPM_HUMAN	1	full	10	180	180	TRUE		YSJQNTEESJR	SSEGPSJEDJ	9		HEK_SEC1, HEK_SEC2, HEKR_SEC1, HEKR_SEC2			1
ENOG410IZCU	1	sp|Q9XI36|MBD10_ARATH	1	full	32	384	384		TRUE	KTEJVFVAPTGEEJSSR	SJEANQVQQQQGAAASVSC	34		ARATH_IEX1, ARATH_IEX2			0.0134405	1.09234
ENOG410IZCU	1	sp|Q9XI36|MBD10_ARATH	2	nterm	32	99	384		TRUE	KTEJVFVAPTGEEJSSR	ATTPTPDKEPJJK	5		ARATH_IEX1			5.61944e-08	3.27349
ENOG410IZCU	1	sp|Q9XI36|MBD10_ARATH	3	cterm	112	354	384	TRUE		EAAEKNEEAAVK	KTEAAVAEEK	21		ARATH_SEC1			0.000848871	3.19784
ENOG410J34W	1	tr|A8IQV3|A8IQV3_CHLRE	1	full	26	896	896	TRUE	TRUE	RVPPNMVDK	DFTSVQAEJJYAK	28		CHLRE_IEX1, CHLRE_SEC1	EF-hand domain, P25-alpha	IPR002048, IPR008907	0.0151861	2.3806
ENOG410J34W	1	tr|A8IQV3|A8IQV3_CHLRE	2	nterm	49	240	896	TRUE		JKPVVPAATGTAPAVAPAPAAQJPSAASAK	AQGAGJYEAAR	3		CHLRE_SEC1			0.0202074	4.21322
ENOG410J4KZ	1	tr|Q84X79|Q84X79_CHLRE	1	full	30	293	300		TRUE	SGGQQGJGEDVJAK	JNEJJTJVPKDQJQJAR	21		CHLRE_IEX1			0.959878	3.18587
ENOG410J4KZ	1	tr|Q84X79|Q84X79_CHLRE	1	nterm	30	126	300	TRUE		SGGQQGJGEDVJAK	EEDASTJEPEYK	21		CHLRE_SEC1			0.959878	3.18587
ENOG410J4KZ	1	tr|Q84X79|Q84X79_CHLRE	2	cterm	181	293	300	TRUE		SJJEDADWEQJR	DQJQJAR	8		CHLRE_SEC1			0.000125541	3.66985
ENOG410J8PK	1	sp|Q5SVQ8|ZBT41_HUMAN	1	cterm	435	442	909	TRUE		KTJAKHVK	KTJAKHVK	1		HEK_SEC2
ENOG410JBAS	1	tr|A0A2K3DJN8|A0A2K3DJN8_CHLRE	1	full	26	174	178		TRUE	RPAQTTPGFNJPDR	DGGWJHVHMHR	8		CHLRE_IEX1			0.781933
ENOG410JBAS	1	tr|A0A2K3DJN8|A0A2K3DJN8_CHLRE	2	cterm	55	174	178	TRUE	TRUE	NQEJJTAJAAGNYEK	DGGWJHVHMHR	7		CHLRE_IEX1, CHLRE_SEC1			0.0361782	1.94623
ENOG410JHZQ	1	tr|F4KHD5|F4KHD5_ARATH	1	full	16	2829	2889	TRUE		TDVGGVPAEVJJEK	TEEDENDDEDHEHKDDK	152		ARATH_SEC1			0.101748
ENOG410JHZQ	1	tr|F4KHD5|F4KHD5_ARATH	2	cterm	1997	2789	2889		TRUE	TVAJDHEEEFVNHEAPK	DJFSVVK	110		ARATH_IEX1			0.0113786	2.89327
ENOG410JHZQ	1	tr|F4KHD5|F4KHD5_ARATH	2	nterm	16	2229	2889		TRUE	TDVGGVPAEVJJEK	AJNDSASSEVSMJKEPADQEEK	110		ARATH_IEX1			0.0113786	2.89327
ENOG410JIEB	1	sp|Q06738|RD29A_ARATH	1	full	47	708	710	TRUE	TRUE	HGQSNEHEQDHDJVEEDDDDDEJEPEVJDAPGVTGKPR	SPHSVEESPQSJGSTVVPVQK	43		ARATH_IEX1, ARATH_SEC1			0.128652	1.84705
ENOG410JIEB	1	sp|Q06738|RD29A_ARATH	2	nterm	1	637	710		TRUE	MDQTEEPPJNTHQQHPEEVEHHENGATKMFR	AASEEGEAVEEEVK	15		ARATH_IEX2			1	2.00699
ENOG410JIEB	1	sp|Q06738|RD29A_ARATH	3	cterm	624	687	710		TRUE	AASEEGEAVEEEVKGGGGMVGR	SSGWFGGGATEEVKPK	3		ARATH_IEX1			0.00311628	4.64929
ENOG410JMHD	1	tr|A0A2K3D5P0|A0A2K3D5P0_CHLRE	1	full	28	1394	1452	TRUE	TRUE	ASJGJPGTADAJAYEPVQGAJAVSTSDGK	JAYGRPTTTTAR	39		CHLRE_IEX1, CHLRE_SEC2			0.724824
ENOG410JMHD	1	tr|A0A2K3D5P0|A0A2K3D5P0_CHLRE	2	cterm	441	1330	1452	TRUE		APANVTPTFQQR	RPAAPAPAYGGSAAR	8		CHLRE_SEC1			0.186669	2.24183
ENOG410JMHD	1	tr|A0A2K3D5P0|A0A2K3D5P0_CHLRE	3	cterm	1303	1438	1452	TRUE	TRUE	QAAAPPPPAQPAR	AADJEASAQGFADMAR	4		CHLRE_IEX1, CHLRE_SEC1, CHLRE_SEC2			0.00509796	1.06817
ENOG410JQUD	1	tr|A0A2K3D2T6|A0A2K3D2T6_CHLRE	1	cterm	1400	1557	1663		TRUE	QQEJJJQQQR	QJWPEJCASQGVHPQTPASNAQPNTPAAAAJR	5		CHLRE_IEX1			0.0989943	4.8833
ENOG410JQUD	1	tr|A0A2K3D2T6|A0A2K3D2T6_CHLRE	2	full	106	1618	1663	TRUE	TRUE	JEQPAPAYEAJFAPJQR	EAAGYGMQQGGNDAR	60		CHLRE_IEX1, CHLRE_SEC1, CHLRE_SEC2	ARID DNA-binding domain, WHIM1 domain	IPR001606, IPR028942	1
ENOG410JR4X	1	tr|A0A2K3D8I4|A0A2K3D8I4_CHLRE	1	full	22	676	678	TRUE	TRUE	DRNNEPJVFDESJJJYVK	VEGNKVHVSVR	74		CHLRE_IEX1, CHLRE_SEC1, CHLRE_SEC2			0.430432	2.43338
ENOG410JR4X	1	tr|A0A2K3D8I4|A0A2K3D8I4_CHLRE	2	cterm	532	676	678	TRUE	TRUE	AAPAPAKEEEK	AEEVAKPAAPAPAPVAAK	7		CHLRE_IEX1, CHLRE_SEC1			3.23266e-13	3.10692
ENOG410JRAM	1	tr|A0A2K3CUK8|A0A2K3CUK8_CHLRE	1	full	45	455	503	TRUE	TRUE	MAJGDFJGASAK	JQVEEDDKVR	41		CHLRE_IEX1, CHLRE_SEC1, CHLRE_SEC2	Plant specific eukaryotic initiation factor 4B	IPR010433	0.0245882	2.28876
ENOG410JRAM	1	tr|A0A2K3CUK8|A0A2K3CUK8_CHLRE	2	nterm	45	313	503		TRUE	MAJGDFJGASAK	AAAEPASTSSANGSGPGGAAAERPR	13		CHLRE_IEX1			1.64569e-07	4.5567
ENOG410JRD9	1	tr|A0A2K3E1C3|A0A2K3E1C3_CHLRE	1	full	30	489	501		TRUE	TGAAQVETJDSJK	KJGEJESAGVPGK	17		CHLRE_IEX1			0.465701
ENOG410JRD9	1	tr|A0A2K3E1C3|A0A2K3E1C3_CHLRE	1	nterm	16	148	501		TRUE	QSYVDESJFGGSK	ATHMMJEQKDPVK	17		CHLRE_IEX1			0.465701
ENOG410JRET	1	tr|A0A2K3CNK8|A0A2K3CNK8_CHLRE	1	full	21	426	442	TRUE	TRUE	DAJTWNDERPSTPDDJKK	AADJGJSDEAFVAJRPK	15		CHLRE_IEX1, CHLRE_SEC1			0.367292	0.899071
ENOG410JRET	1	tr|A0A2K3CNK8|A0A2K3CNK8_CHLRE	2	nterm	21	296	442		TRUE	DAJTWNDERPSTPDDJKK	FGADEQQPDADJGK	11		CHLRE_IEX1			8.53317e-05	3.11615
ENOG410KCVM	1	sp|P54577|SYYC_HUMAN	1	full	17	513	528	TRUE	TRUE	NJQEVJGEEK	JSEECJAQWK	66		HEK_IEX1, HEK_IEX2, HEK_SEC1, HEK_SEC2, HEKR_SEC1, HEKR_SEC2, HEMO_SEC2	Aminoacyl-tRNA synthetase, class Ic, tRNA-binding domain	IPR002305, IPR002547	1	1.02445
ENOG410KCVM	1	sp|P54577|SYYC_HUMAN	2	cterm	375	506	528		TRUE	JJTVEKHPDADSJYVEK	JSEECJAQWK	9		HEK_IEX2
ENOG410KCWB	1	sp|P26583|HMGB2_HUMAN	1	full	29	209	209	TRUE	TRUE	KKHPDSSVNFAEFSK	KNEPEDEEEEEEEEDEDEEEEDEDEE	23		HEK_IEX1, HEK_IEX2, HEK_SEC1, HEK_SEC2, HEKR_SEC1, HEKR_SEC2	High mobility group box domain	IPR009071	1
ENOG410KCZ7	1	sp|P78344|IF4G2_HUMAN	1	full	13	907	907	TRUE		FSASSGGGGSR	AJFQVNQWJTWJETAEEEESEEEAD	58		HEK_SEC1, HEK_SEC2, HEKR_SEC1, HEKR_SEC2	W2 domain, MIF4G-like, type 3, Initiation factor eIF-4 gamma, MA3	IPR003307, IPR003890, IPR003891	0.00707156	2.07417
ENOG410KCZ7	1	sp|P78344|IF4G2_HUMAN	2	nterm	32	599	907	TRUE	TRUE	TAGNSEFJGK	VJJJSJDR	23		HEK_IEX2, HEK_SEC1, HEKR_SEC1, HEKR_SEC2	MIF4G-like, type 3	IPR003890	0.00108346	3.25197
ENOG410KD0C	1	sp|P35251|RFC1_HUMAN	1	full	65	1121	1148	TRUE	TRUE	JJYDSDSESEETJQVK	HSTSPSJDSEYNEEJNEDDSQSDEKDQDAJETDAMJK	30		HEK_IEX2, HEK_SEC1, HEK_SEC2	BRCT domain, ATPase, AAA-type, core, DNA replication factor RFC1, C-terminal	IPR001357, IPR003959, IPR013725	0.432179	2.66297
ENOG410KD0C	1	sp|P35251|RFC1_HUMAN	2	nterm	15	260	1148	TRUE	TRUE	JJYDSDSESEETJQVK	KDTEAGETFSSVQANJSK	7		HEK_IEX1, HEKR_SEC1			1.09913e-05	4.52356
ENOG410KD88	1	sp|Q92888|ARHG1_HUMAN	1	full	94	912	912	TRUE		KAFJDFYHSFJEK	JRPJJSQJGGNSVPQPGCT	37		HEK_SEC1, HEK_SEC2, HEKR_SEC1, HEKR_SEC2	Dbl homology (DH) domain, ARHGEF1-like, PH domain	IPR000219, IPR041020	1	1.19794
ENOG410KD88	1	sp|Q92888|ARHG1_HUMAN	2	nterm	112	152	912		TRUE	VPVPPNVAFEJDR	FVQEVVQSQQVAVGR	3		HEK_IEX1			0.916718	4.34696
ENOG410KD88	1	sp|Q92888|ARHG1_HUMAN	3	cterm	852	866	912		TRUE	DGDGVPGGGPJSPAR	DGDGVPGGGPJSPAR	1		HEK_IEX1
ENOG410KD8M	1	sp|Q00839|HNRPU_HUMAN	1	full	11	825	825	TRUE	TRUE	JKVSEJKEEJK	NQSQGYNQWQQGQFWGQKPWSQHYHQGYY	63		HEK_IEX1, HEK_IEX2, HEK_SEC1, HEK_SEC2, HEKR_SEC2	SPRY domain	IPR003877	0.893885	2.10872
ENOG410KD8M	1	sp|Q00839|HNRPU_HUMAN	2	nterm	13	37	825	TRUE		VSEJKEEJK	VSEJKEEJKK	3		HEK_SEC1, HEK_SEC2			0.00453081	2.05021
ENOG410KD8M	1	sp|Q00839|HNRPU_HUMAN	3	cterm	38	664	825	TRUE		JQAAJDDEEAGGRPAMEPGNGSJDJGGDSAGR	GNFTJPEVAECFDEJTYVEJQKEEAQK	12		HEKR_SEC1, HEKR_SEC2	SPRY domain	IPR003877	1	1.32862
ENOG410KDN3	1	sp|P51610|HCFC1_HUMAN	1	full	22	2024	2035	TRUE	TRUE	JJVFGGMVEYGK	DSSGTKPANKRPMSSPEMK	65		HEK_IEX1, HEK_IEX2, HEK_SEC1, HEK_SEC2, HEKR_SEC1, HEKR_SEC2	Kelch repeat type 1	IPR006652	0.0236298	2.0173
ENOG410KDN3	1	sp|P51610|HCFC1_HUMAN	2	internal	489	1819	2035	TRUE	TRUE	VASSPVMVSNPATR	ENQWFDVGVJK	14		HEK_IEX1, HEK_IEX2, HEK_SEC1, HEK_SEC2, HEKR_SEC1, HEKR_SEC2			0.498659	3.60204
ENOG410KDUP	1	sp|P11171|41_HUMAN	1	cterm	376	864	864	TRUE	TRUE	SMTPAQADJEFJENAK	JVJTGDADJDHDQVJVQAJK	29		HEK_SEC1, HEK_SEC2, HEKR_SEC1, HEKR_SEC2, HEMO_IEX2, HEMO_SEC2	SAB domain, Band 4.1, C-terminal, FERM adjacent (FA), FERM, C-terminal PH-like domain	IPR007477, IPR008379, IPR014847, IPR018980	0.0758834	2.86803
ENOG410KDUP	1	sp|P11171|41_HUMAN	2	cterm	716	864	864	TRUE	TRUE	TJNJNGQJPTGEGPPJVK	VVVHQETEJADE	7		HEK_IEX1, HEMO_IEX1, HEMO_IEX2, HEMO_SEC1, HEMO_SEC2	Band 4.1, C-terminal	IPR008379	1.46608e-07	2.16993
ENOG410KDUP	1	sp|P11171|41_HUMAN	5	nterm	6	140	864	TRUE	TRUE	APJAAPEPEJK	APJAAPEPEJK	6		HEK_IEX1, HEK_IEX2, HEK_SEC1, HEK_SEC2, HEKR_SEC1, HEKR_SEC2			1	2.06926
ENOG410KDWC	1	sp|P52272|HNRPM_HUMAN	1	full	18	707	730	TRUE		MEEESGAPGVPSGNGAPGPK	FESPEVAER	52		HEK_SEC1, HEK_SEC2, HEKR_SEC1, HEKR_SEC2	RNA recognition motif domain, Heterogeneous nuclear ribonucleoprotein M, PY nuclear localisation signal	IPR000504, IPR024666	1
ENOG410KDWC	1	sp|P52272|HNRPM_HUMAN	2	nterm	18	232	730		TRUE	MEEESGAPGVPSGNGAPGPK	JKEVFSMAGVVVR	13		HEK_IEX1, HEK_IEX2	RNA recognition motif domain, Heterogeneous nuclear ribonucleoprotein M, PY nuclear localisation signal	IPR000504, IPR024666	0.0445047	2.03653
ENOG410KDWC	1	sp|P52272|HNRPM_HUMAN	3	cterm	571	707	730		TRUE	MGANSJER	FESPEVAER	9		HEK_IEX1, HEK_IEX2			0.74293	3.22368
KOG0007	1	tr|A0A2K3DRF1|A0A2K3DRF1_CHLRE	1	full	19	817	858	TRUE	TRUE	SVPHSTDJVAAGGVGSGSSTYJPDJEGJKK	JAAVJEJPANK	30		CHLRE_IEX1, CHLRE_SEC1, CHLRE_SEC2	SWAP/Surp, Splicing factor 3A subunit 1	IPR000061, IPR022030	0.0628709
KOG0007	1	tr|A0A2K3DRF1|A0A2K3DRF1_CHLRE	2	cterm	523	850	858	TRUE	TRUE	MTSGAGRPVAWDGSTTGGDAJQNQVR	DEJSJAHYNVSPDVVJNJGJK	8		CHLRE_IEX1, CHLRE_SEC1, CHLRE_SEC2			1.55593e-09	1.10375
KOG0011	1	sp|P54725|RD23A_HUMAN	1	full	17	363	363	TRUE	TRUE	JRMEPDETVK	NENJAANFJJSQNFDDE	25		HEK_IEX1, HEK_IEX2, HEK_SEC1, HEKR_SEC1, HEMO_IEX1, HEMO_IEX2, HEMO_SEC2	XPC-binding domain, Ubiquitin-associated domain	IPR015360, IPR015940	1	0.811828
KOG0011	1	sp|P54725|RD23A_HUMAN	2	cterm	54	363	363	TRUE		AGQGTSAPPEASPTAAPESSTSFPPAPTSGMSHPPPAAR	NENJAANFJJSQNFDDE	19		HEK_SEC2, HEKR_SEC2, HEMO_SEC1	XPC-binding domain, Ubiquitin-associated domain	IPR015360, IPR015940	0.000312726	2.31465
KOG0032	1	tr|Q6V8K6|Q6V8K6_CHLRE	1	cterm	110	462	465	TRUE	TRUE	STEPQPSASATAAVATPK	JSATEAJQHQFJJEGNFNPPSTPK	20		CHLRE_IEX1, CHLRE_SEC1	Protein kinase domain	IPR000719	0.00704787	2.22617
KOG0032	1	tr|Q6V8K6|Q6V8K6_CHLRE	2	nterm	16	233	465	TRUE		KASSVPSPPPAPAPQPVQQAAAPAPK	JMAJPPVGQEVGENENTR	6		CHLRE_SEC1			0.00156327	2.47131
KOG0040	1	sp|P02549|SPTA1_HUMAN	1	full	7	2419	2419	TRUE	TRUE	VJETAEEJQER	SHJSGYDYVGFTNSYFGN	141		HEMO_IEX2, HEMO_SEC1, HEMO_SEC2	SH3 domain, Spectrin repeat, EF-hand, Ca insensitive	IPR001452, IPR002017, IPR014837	0.0856404	1.1981
KOG0040	1	sp|P02549|SPTA1_HUMAN	2	nterm	17	1032	2419	TRUE	TRUE	VJETAEEJQER	VEAADHQGJVPAVYVR	12		HEMO_IEX2, HEMO_SEC2	SH3 domain, Spectrin repeat	IPR001452, IPR002017	8.27764e-05	4.04947
KOG0056	1	tr|Q6VTH1|Q6VTH1_CHLRE	1	full	219	1054	1062	TRUE		AGGSSSKPGGSGDAGPSGASAGGGNAGDGEGDGR	GEADETEGGSAVDAPGAGEAAGAAGK	11		CHLRE_SEC1	ABC transporter-like, ABC transporter type 1, transmembrane domain	IPR003439, IPR011527	1
KOG0056	1	tr|Q6VTH1|Q6VTH1_CHLRE	2	cterm	938	1054	1062		TRUE	SGTSASNJTAAVPGASGAGTAPADAAGSAVSAR	GEADETEGGSAVDAPGAGEAAGAAGK	3		CHLRE_IEX1			3.22435e-06	2.70454
KOG0066	1	sp|Q8NE71|ABCF1_HUMAN	1	full	7	845	845	TRUE	TRUE	DVDDDGEEKEJMER	EVJEAJGEVMVSRPR	54		HEK_IEX1, HEK_IEX2, HEK_SEC1, HEK_SEC2, HEKR_SEC1, HEKR_SEC2	ABC transporter-like, ABC-transporter extension domain	IPR003439, IPR032781	0.131275	2.52686
KOG0066	1	sp|Q8NE71|ABCF1_HUMAN	2	nterm	7	121	845	TRUE	TRUE	QQPPEPEWJGDGESTSPSDK	TFFEEJAVEDK	11		HEK_IEX1, HEK_SEC1			0.208544	1.86736
KOG0066	1	sp|Q8NE71|ABCF1_HUMAN	3	cterm	434	800	845	TRUE	TRUE	NQDEESQEAPEJJK	GAVJVVSHDAR	12		HEK_IEX1, HEMO_SEC2	ABC transporter-like, ABC-transporter extension domain	IPR003439, IPR032781	0.576775	2.80735
KOG0110	1	tr|A0A2K3CUS5|A0A2K3CUS5_CHLRE	1	cterm	115	1013	1055	TRUE	TRUE	GKGEPJPGEEDPKJR	ATAAAAAAAAPADR	19		CHLRE_IEX1, CHLRE_SEC1, CHLRE_SEC2	RNA recognition motif domain	IPR000504	0.0508632	2.29022
KOG0110	1	tr|A0A2K3CUS5|A0A2K3CUS5_CHLRE	1	nterm	64	199	1055		TRUE	SVDDAAJAMK	JWANDEJEAAAADGDAAAAAAVEAQR	19		CHLRE_IEX1			0.0508632	2.29022
KOG0113	1	sp|P08621|RU17_HUMAN	1	full	17	437	437	TRUE	TRUE	DPJPYJPPJEK	GGGGGQDNGJEGJGNDSR	21		HEK_IEX2, HEK_SEC2, HEKR_SEC2	RNA recognition motif domain	IPR000504	0.0882741
KOG0113	1	sp|P08621|RU17_HUMAN	2	cterm	311	411	437	TRUE	TRUE	GGGGDMAEPSEAGDAPPDDGPPGEJGPDGPDGPEEK	GGGGGQDNGJEGJGNDSR	2		HEK_IEX1, HEK_SEC1, HEK_SEC2, HEKR_SEC1			0.00108654	2.926
KOG0116	1	sp|Q13283|G3BP1_HUMAN	1	full	18	403	466	TRUE	TRUE	NSSYVHGGJDSNGKPADAVYGQK	JPNFGFVVFDDSEPVQK	25		HEK_IEX1, HEK_IEX2, HEK_SEC1, HEK_SEC2, HEKR_SEC1, HEKR_SEC2, HEMO_SEC2	RNA recognition motif domain	IPR000504	0.300647	1.48543
KOG0116	1	sp|Q13283|G3BP1_HUMAN	2	nterm	18	132	466	TRUE		QYYTJJNQAPDMJHR	FYVHNDJFR	6		HEK_SEC1, HEKR_SEC1			0.0575386	1.83335
KOG0116	1	sp|Q13283|G3BP1_HUMAN	3	cterm	321	393	466		TRUE	EAGEQGDJEPR	JPNFGFVVFDDSEPVQK	8		HEK_IEX1			0.0556109	4.0906
KOG0119	1	tr|A0A2K3DCF2|A0A2K3DCF2_CHLRE	2	nterm	43	202	891		TRUE	AVAEPAAAEAGSAEPAAGEGQPNGAEHAAAGEGDGDGEGQGGDEQPR	VSJPSAJTGAPDSSJAATDPR	5		CHLRE_IEX1			0.0116773	3.12686
KOG0119	1	tr|A0A2K3DCF2|A0A2K3DCF2_CHLRE	3	cterm	182	636	891	TRUE	TRUE	VSJPSAJTGAPDSSJAATDPR	GGPGGGGPGGGGGHGGJEGVDDACK	13		CHLRE_IEX1, CHLRE_SEC1	RNA recognition motif domain, K Homology domain, type 1, Splicing factor 1, helix-hairpin domain	IPR000504, IPR004088, IPR032570	0.620955	1.62803
KOG0135	1	tr|A0A2K3CUM5|A0A2K3CUM5_CHLRE	1	full	38	630	632	TRUE	TRUE	EFMTHDNR	CAAVAJCDGFGVPDHJJQAPJAFDWR	32		CHLRE_IEX1, CHLRE_SEC1	Acyl-CoA oxidase, C-terminal, Acyl-CoA oxidase/dehydrogenase, central domain, Acyl-CoA dehydrogenase/oxidase C-terminal	IPR002655, IPR006091, IPR009075	1
KOG0135	1	tr|A0A2K3CUM5|A0A2K3CUM5_CHLRE	2	cterm	378	604	632		TRUE	TJHVJSSGJK	AAAADJYGQJTAGGPR	4		CHLRE_IEX1			0.889628	3.70413
KOG0160	1	tr|A0A2K3CTD1|A0A2K3CTD1_CHLRE	1	nterm	33	1378	1663	TRUE		VEDDFJVVK	ATGASATVANATR	18		CHLRE_SEC1, CHLRE_SEC2	IQ motif, EF-hand binding site, Myosin head, motor domain	IPR000048, IPR001609	0.0131967	2.54057
KOG0160	1	tr|A0A2K3CTD1|A0A2K3CTD1_CHLRE	2	cterm	1169	1474	1663	TRUE	TRUE	TPSJSGVPGAHPTPESEADR	VJVQAJFK	10		CHLRE_IEX1, CHLRE_SEC1			2.30996e-05	3.16993
KOG0205	1	tr|A8IFK0|A8IFK0_CHLRE	1	full	431	1074	1081	TRUE		JHHMVDETVAAFGQR	JAANTAAAJGGANPEQTJAK	10		CHLRE_SEC1			1	0.802061
KOG0205	1	tr|A8IFK0|A8IFK0_CHLRE	2	cterm	1009	1074	1081		TRUE	GADVEGAAQTVENVJJHJDEAR	JAANTAAAJGGANPEQTJAK	3		CHLRE_IEX1			1.28901e-06	3.2169
KOG0225	1	tr|A0A2K3DKC3|A0A2K3DKC3_CHLRE	1	full	37	396	396	TRUE	TRUE	VEVMPYK	GVJPAEYHVPAFDPTYKS	39		CHLRE_IEX1, CHLRE_SEC1, CHLRE_SEC2	Dehydrogenase, E1 component	IPR001017	0.668358	1.47758
KOG0225	1	tr|A0A2K3DKC3|A0A2K3DKC3_CHLRE	2	cterm	256	378	396	TRUE		VDGMDVJAVK	NMYAEPJGAGMR	7		CHLRE_SEC1			0.103461	1.49923
KOG0237	1	sp|P22102|PUR2_HUMAN	1	full	5	1010	1010	TRUE	TRUE	QVJVAPGNAGTACSEK	JFPAAJQJVASGTVQJGENGK	80		HEK_IEX1, HEK_IEX2, HEK_SEC1, HEK_SEC2, HEKR_SEC1, HEKR_SEC2	Formyl transferase, N-terminal, PurM-like, C-terminal domain, PurM-like, N-terminal domain, Phosphoribosylglycinamide synthetase, C-domain, Phosphoribosylglycinamide synthetase, ATP-grasp (A) domain	IPR002376, IPR010918, IPR016188, IPR020560, IPR020561	1	1.2509
KOG0237	1	sp|P22102|PUR2_HUMAN	2	nterm	5	433	1010	TRUE	TRUE	VJJJGSGGR	AJAFJQQPR	37	isoform Short	HEK_IEX1, HEK_IEX2, HEK_SEC1, HEK_SEC2, HEKR_SEC1	Phosphoribosylglycinamide synthetase, C-domain, Phosphoribosylglycinamide synthetase, ATP-grasp (A) domain	IPR020560, IPR020561	4.30184e-17	2.82491
KOG0246	1	sp|O00139|KIF2A_HUMAN	1	full	51	696	706	TRUE	TRUE	GKEJDJESJFSJNPDJVPDEEJEPSPETPPPPASSAK	AAJQEEEQASK	32		HEK_IEX2, HEK_SEC1, HEKR_SEC1, HEKR_SEC2	Kinesin motor domain	IPR001752	0.259362	1.41093
KOG0246	1	sp|O00139|KIF2A_HUMAN	2	cterm	686	696	706	TRUE		AAJQEEEQASK	AAJQEEEQASK	8		HEK_SEC1			0.886894	2.01886
KOG0246	1	sp|O00139|KIF2A_HUMAN	2	nterm	97	304	706	TRUE	TRUE	TVASJKNDPPSRDNR	FTARPJVETJFER	8		HEK_IEX1, HEK_SEC2			0.886894	2.01886
KOG0260	1	sp|P24928|RPB1_HUMAN	1	full	1	1936	1970	TRUE	TRUE	VQFGVJSPDEJKR	YSPTSPTYSPTSPK	49		HEK_IEX1, HEK_IEX2, HEK_SEC1, HEK_SEC2, HEKR_SEC1, HEKR_SEC2	RNA polymerase II, heptapeptide repeat, eukaryotic, RNA polymerase, alpha subunit, RNA polymerase Rpb1, domain 3, RNA polymerase Rpb1, domain 7, RNA polymerase Rpb1, domain 6, RNA polymerase Rpb1, domain 1, RNA polymerase Rpb1, domain 5, RNA polymerase Rpb1, domain 4	IPR000684, IPR000722, IPR007066, IPR007073, IPR007075, IPR007080, IPR007081, IPR007083	0.351257	1.2362
KOG0260	1	sp|P24928|RPB1_HUMAN	2	cterm	1839	1936	1970	TRUE	TRUE	YTPTSPSYSPSSPEYTPTSPK	YSPTSPTYSPTSPK	4		HEK_IEX1, HEK_IEX2, HEK_SEC1, HEK_SEC2, HEKR_SEC1, HEKR_SEC2	RNA polymerase II, heptapeptide repeat, eukaryotic	IPR000684	0.000184925	1.25873
KOG0283	1	sp|Q5JSH3|WDR44_HUMAN	1	full	46	903	913	TRUE	TRUE	VGNESPVQEJK	TDNTEVJJSADFTGAJK	56		HEK_IEX2, HEK_SEC1, HEK_SEC2, HEKR_SEC1, HEKR_SEC2, HEMO_SEC2	WD40 repeat	IPR001680	0.00228482	1.56704
KOG0283	1	sp|Q5JSH3|WDR44_HUMAN	2	nterm	1	390	913	TRUE	TRUE	VGNESPVQEJK	JPTGJNPJTJHJMR	21		HEK_IEX1, HEMO_IEX2, HEMO_SEC1			0.078402	1.32427
KOG0283	1	sp|Q5JSH3|WDR44_HUMAN	3	cterm	525	886	913		TRUE	JJASAGQDNVVR	SEDAEVJDATPSGJMK	11	isoform 3	HEK_IEX1	WD40 repeat	IPR001680	1	1.85221
KOG0285	1	tr|A0A2K3DAW8|A0A2K3DAW8_CHLRE	1	full	36	513	518		TRUE	TYEVFASNYGQPVPJDETSQJJK	EVEDATPETHPGJPFRPPK	9		CHLRE_IEX1	WD40 repeat	IPR001680	0.740189
KOG0285	1	tr|A0A2K3DAW8|A0A2K3DAW8_CHLRE	2	nterm	36	172	518	TRUE	TRUE	TYEVFASNYGQPVPJDETSQJJK	AVMAVJADK	7		CHLRE_IEX1, CHLRE_SEC1			4.35639e-05	3.28255
KOG0285	1	tr|A0A2K3DAW8|A0A2K3DAW8_CHLRE	3	cterm	261	513	518		TRUE	HPYMFSCGJDK	EVEDATPETHPGJPFRPPK	7		CHLRE_IEX1	WD40 repeat	IPR001680	0.0195268	2.01527
KOG0326	1	sp|P26196|DDX6_HUMAN	1	full	6	483	483	TRUE	TRUE	TENPVJMGJSSQNGQJR	SJYVAEYHSEPVEDEKP	36		HEK_IEX1, HEK_IEX2, HEK_SEC2, HEKR_SEC1, HEKR_SEC2	Helicase, C-terminal, DEAD/DEAH box helicase domain	IPR001650, IPR011545	0.137291	2.76553
KOG0326	1	sp|P26196|DDX6_HUMAN	2	nterm	6	46	483	TRUE	TRUE	TENPVJMGJSSQNGQJR	GPVKPTGGPGGGGTQTQQQMNQJK	2		HEK_IEX1, HEK_SEC1			0.00818553	2.96845
KOG0332	1	sp|Q93ZG7|RH38_ARATH	1	cterm	79	485	496		TRUE	AVTSGDTPYTSASR	SWNSEEEYK	18		ARATH_IEX1, ARATH_IEX2	Helicase, C-terminal, DEAD/DEAH box helicase domain	IPR001650, IPR011545	0.0734683	1.92866
KOG0332	1	sp|Q93ZG7|RH38_ARATH	2	nterm	8	92	496		TRUE	VPTVVESSSSSTVEASNSAEK	AVTSGDTPYTSASR	6		ARATH_IEX1			0.00279339	4.15612
KOG0332	1	sp|Q93ZG7|RH38_ARATH	3	nterm	8	184	496	TRUE		VPTVVESSSSSTVEASNSAEK	EJANQNMEVJQK	4		ARATH_SEC1			0.0111305	1.55582
KOG0332	1	sp|Q93ZG7|RH38_ARATH	4	full	8	485	496	TRUE		VPTVVESSSSSTVEASNSAEK	SWNSEEEYK	16		ARATH_SEC1	Helicase, C-terminal, DEAD/DEAH box helicase domain	IPR001650, IPR011545	0.977328
KOG0334	1	sp|Q7L014|DDX46_HUMAN	1	full	147	1015	1031	TRUE	TRUE	NFYVEVPEJAK	JJKEEJJR	56		HEK_IEX1, HEK_IEX2, HEK_SEC2, HEKR_SEC1, HEKR_SEC2	Helicase, C-terminal, DEAD/DEAH box helicase domain	IPR001650, IPR011545	0.0598663	2.26303
KOG0334	1	sp|Q7L014|DDX46_HUMAN	2	cterm	895	969	1031		TRUE	TJAEQJAEK	JSEYSEAAJTJR	6		HEK_IEX1, HEK_IEX2
KOG0339	1	sp|Q86XP3|DDX42_HUMAN	1	full	12	931	938	TRUE	TRUE	GFGFGGFAJSAGK	TADGFAVPEPPKR	48		HEK_IEX1, HEK_IEX2, HEK_SEC1, HEK_SEC2, HEKR_SEC1, HEKR_SEC2	Helicase, C-terminal, DEAD/DEAH box helicase domain	IPR001650, IPR011545	1	1.08746
KOG0339	1	sp|Q86XP3|DDX42_HUMAN	2	cterm	709	931	938		TRUE	SHFVAASJSNQK	TDKTADGFAVPEPPKR	4		HEK_IEX1
KOG0341	1	sp|Q9UJV9|DDX41_HUMAN	3	internal	312	323	622	TRUE		HGVHMMVATPGR	HGVHMMVATPGR	1		HEK_SEC2
KOG0341	1	sp|Q9UJV9|DDX41_HUMAN	5	nterm	23	124	622	TRUE	TRUE	SEAEDEDDEDYVPYVPJR	JJESVAEGR	3		HEK_IEX1, HEK_IEX2, HEK_SEC1, HEK_SEC2			1	1.05889
KOG0342	1	tr|A0A2K3CTK9|A0A2K3CTK9_CHLRE	1	full	5	1302	1447	TRUE	TRUE	GNPPGPGGSGAAAPAR	QGAAJEQVQAR	32		CHLRE_IEX1, CHLRE_SEC2	Helicase, C-terminal, DEAD/DEAH box helicase domain	IPR001650, IPR011545	0.318349	1.41131
KOG0342	1	tr|A0A2K3CTK9|A0A2K3CTK9_CHLRE	2	internal	595	678	1447	TRUE		GNPQQQQQQPAPQQQQQGGR	APAPVPAQPAQQQQHR	3		CHLRE_SEC1			0.978481	3.08377
KOG0342	1	tr|A0A2K3CTK9|A0A2K3CTK9_CHLRE	3	cterm	552	1302	1447	TRUE	TRUE	EGQQNQPPPGHVAPVGPPPSASQAAAAAVAAJNJGK	QGAAJEQVQAR	14		CHLRE_IEX1, CHLRE_SEC1			1.01438e-08	4.10538
KOG0346	1	tr|A0A2K3D4J1|A0A2K3D4J1_CHLRE	1	full	20	680	713	TRUE	TRUE	GFTKPTPVQJEAJPK	GTSHJNEEMTEMEK	15		CHLRE_IEX1, CHLRE_SEC1	Helicase, C-terminal, DEAD/DEAH box helicase domain	IPR001650, IPR011545	0.8163	2.04891
KOG0346	1	tr|A0A2K3D4J1|A0A2K3D4J1_CHLRE	2	cterm	640	680	713		TRUE	AAGGGGGAAGGAAAVENASVFVR	GTSHJNEEMTEMEK	3		CHLRE_IEX1			0.00339245	4.68777
KOG0356	1	tr|A8ITH8|A8ITH8_CHLRE	1	full	40	577	577	TRUE	TRUE	EVEJEDPVENJGAK	APAPAAGGGDYDY	42		CHLRE_IEX1, CHLRE_SEC1, CHLRE_SEC2	Chaperonin Cpn60/TCP-1 family	IPR002423	1
KOG0356	1	tr|A8ITH8|A8ITH8_CHLRE	1	nterm	40	393	577		TRUE	EVEJEDPVENJGAK	NJAAETEQEYEK	42		CHLRE_IEX1			1
KOG0364	1	tr|A8II42|A8II42_CHLRE	1	full	20	551	555	TRUE		AQFANJAAAK	GGAPEVEDHDNVDSER	41		CHLRE_SEC1, CHLRE_SEC2	Chaperonin Cpn60/TCP-1 family	IPR002423	0.436314	1.90301
KOG0364	1	tr|A8II42|A8II42_CHLRE	2	cterm	381	551	555	TRUE	TRUE	NJTDAMGVAR	GGAPEVEDHDNVDSER	9		CHLRE_IEX1, CHLRE_SEC1			0.00151788	1.7633
KOG0398	1	sp|Q8HTL1|RK5_CHLRE	1	full	17	179	179	TRUE	TRUE	JTTNFNYSNMHEVPK	EFGJPFK	18		CHLRE_IEX1, CHLRE_SEC1, CHLRE_SEC2	Ribosomal protein L5, C-terminal, Ribosomal protein L5, N-terminal	IPR031309, IPR031310	0.788285
KOG0398	1	sp|Q8HTL1|RK5_CHLRE	2	nterm	5	65	179		TRUE	JKNJYTK	EJAMJAGQK	6		CHLRE_IEX1			1.03372e-07	2.21476
KOG0398	1	sp|Q8HTL1|RK5_CHLRE	3	cterm	152	172	179	TRUE		GMDJSJVTTAK	TQEEGJAJJK	2		CHLRE_SEC2			0.12272	2.99377
KOG0401	1	tr|A0A2K3D4R1|A0A2K3D4R1_CHLRE	1	full	37	644	644	TRUE	TRUE	KAAAPVVEDKPPKK	SEGJTGJVPJ	42		CHLRE_IEX1, CHLRE_SEC1, CHLRE_SEC2	MIF4G-like, type 3, Initiation factor eIF-4 gamma, MA3	IPR003890, IPR003891	0.0252084	2.02385
KOG0401	1	tr|A0A2K3D4R1|A0A2K3D4R1_CHLRE	2	nterm	37	288	644		TRUE	KAAAPVVEDKPPKK	JHNDKNNGJSTR	9		CHLRE_IEX1			0.000139302	3.89077
KOG0401	1	tr|A0A2K3D4R1|A0A2K3D4R1_CHLRE	3	cterm	348	634	644	TRUE		YGEAMGAMGGR	NJASJDJJPQJMEGDASVEPK	15		CHLRE_SEC1, CHLRE_SEC2	Initiation factor eIF-4 gamma, MA3	IPR003891	0.000137643	1.97607
KOG0443	1	sp|O65570|VILI4_ARATH	1	nterm	7	357	974		TRUE	DJDPAFQGAGQK	SKFESWTQETNTTVSEDGR	12		ARATH_IEX1	Gelsolin-like domain	IPR007123	0.00492459	2.47162
KOG0443	1	sp|O65570|VILI4_ARATH	2	nterm	7	760	974	TRUE	TRUE	DJDPAFQGAGQK	TPASYGGR	32		ARATH_IEX1, ARATH_SEC1	Gelsolin-like domain	IPR007123	0.000276611	2.02385
KOG0443	1	sp|O65570|VILI4_ARATH	3	cterm	846	936	974		TRUE	JPPQEPSJPKPVK	TTSTDPVSDJDVTRR	6		ARATH_IEX1			0.00250167	1.77761
KOG0448	1	tr|A0A2K3CXP1|A0A2K3CXP1_CHLRE	1	full	95	1043	1049	TRUE		VQJPAVVJQJEASK	SDJVAFGEAJQEJQR	31		CHLRE_SEC1	GTP binding domain, Thiamine phosphate synthase/TenI	IPR006073, IPR022998	1
KOG0448	1	tr|A0A2K3CXP1|A0A2K3CXP1_CHLRE	2	nterm	324	374	1049		TRUE	QGQSAKPAAAAAASAPAAAAPEAPAATPPK	AAGGSAAAAAPAAAPPMPTVK	2		CHLRE_IEX1			0.30206	4.67243
KOG0448	1	tr|A0A2K3CXP1|A0A2K3CXP1_CHLRE	3	cterm	880	898	1049		TRUE	AASGADASSSTSASSPAJR	AASGADASSSTSASSPAJR	1		CHLRE_IEX1			0.502239	4.45943
KOG0452	1	sp|Q94A28|ACO2M_ARATH	1	full	106	990	995	TRUE	TRUE	DJJTSJPKPGGGEYGK	FDTEVEJAYYDHGGJJPYVJR	41		ARATH_IEX1, ARATH_IEX2, ARATH_SEC1	Aconitase A/isopropylmalate dehydratase small subunit, swivel domain, Aconitase/3-isopropylmalate dehydratase large subunit, alpha/beta/alpha domain	IPR000573, IPR001030	1
KOG0452	1	sp|Q94A28|ACO2M_ARATH	2	cterm	164	962	995	TRUE	TRUE	VJJQDFTGVPVJVDJASMR	VSDJRPGQDVTVTTDSGK	17		ARATH_IEX1, ARATH_IEX2, ARATH_SEC1	Aconitase A/isopropylmalate dehydratase small subunit, swivel domain	IPR000573	0.437115	1.30778
KOG0458	1	sp|Q9Y450|HBS1L_HUMAN	1	full	45	684	684	TRUE	TRUE	DKPSVEPVEEYDYEDJK	YGGSTJAAGVVTEJKE	38		HEK_IEX1, HEK_IEX2, HEK_SEC1, HEK_SEC2, HEKR_SEC1, HEKR_SEC2	Transcription factor, GTP-binding domain, Translation elongation factor EFTu/EF1A, C-terminal, Translation elongation factor EFTu-like, domain 2, HBS1-like protein, N-terminal	IPR000795, IPR004160, IPR004161, IPR015033	1	0.612371
KOG0458	1	sp|Q9Y450|HBS1L_HUMAN	2	cterm	196	684	684	TRUE	TRUE	GPPJEDAJASSDVJETASK	ESDVGFJPTSGJSGENJJTR	7		HEK_IEX2, HEK_SEC2, HEMO_SEC2	Transcription factor, GTP-binding domain, Translation elongation factor EFTu/EF1A, C-terminal, Translation elongation factor EFTu-like, domain 2	IPR000795, IPR004160, IPR004161	1	2.2824
KOG0471	1	tr|A0A2K3DGK5|A0A2K3DGK5_CHLRE	1	full	106	706	706	TRUE	TRUE	DKAHJJMSJTGGFSSAGJTVJSASJTSDDGR	VAASGFQFAVWEGQH	46		CHLRE_IEX1, CHLRE_SEC1	Glycosyl hydrolase, family 13, catalytic domain, Alpha-amylase, C-terminal beta-sheet	IPR006047, IPR012850	1
KOG0471	1	tr|A0A2K3DGK5|A0A2K3DGK5_CHLRE	2	cterm	296	706	706		TRUE	AAAGAGSGSGSEJJJQAFNWESHR	VAASGFQFAVWEGQH	25		CHLRE_IEX1	Glycosyl hydrolase, family 13, catalytic domain, Alpha-amylase, C-terminal beta-sheet	IPR006047, IPR012850	3.67819e-11	3.07878
KOG0546	1	tr|A8I2U9|A8I2U9_CHLRE	1	full	1	181	181		TRUE	MDFESNGAMMEYCK	QSJENJJAJQTJPTFQNERPVPDVVJASCHVJYNPNS	12		CHLRE_IEX1	Cyclophilin-type peptidyl-prolyl cis-trans isomerase domain	IPR002130	1
KOG0546	1	tr|A8I2U9|A8I2U9_CHLRE	2	internal	57	99	181	TRUE		DGYQGTPJHR	GDPGFVJPDETYSVK	3		CHLRE_SEC1			0.863636	1.90689
KOG0559	1	tr|A8ITS8|A8ITS8_CHLRE	1	full	131	445	450	TRUE	TRUE	VJJNAADJVK	DVVEDPRR	24		CHLRE_IEX1, CHLRE_SEC1, CHLRE_SEC2			0.248684	1.80735
KOG0559	1	tr|A8ITS8|A8ITS8_CHLRE	2	nterm	142	342	450	TRUE	TRUE	VJJNAADJVK	RADEJSFADVEK	7		CHLRE_IEX1, CHLRE_SEC1, CHLRE_SEC2			2.70241e-07	2.09705
KOG0582	1	sp|O95747|OXSR1_HUMAN	1	full	15	527	527	TRUE	TRUE	JJSGGSVJDJJK	JJGFAQJSJS	31		HEK_IEX1, HEK_IEX2, HEK_SEC1, HEK_SEC2, HEKR_SEC1, HEKR_SEC2, HEMO_IEX2, HEMO_SEC1, HEMO_SEC2	Protein kinase domain, Serine/threonine-protein kinase OSR1/WNK, CCT domain	IPR000719, IPR024678	0.00393457	0.859137
KOG0582	1	sp|O95747|OXSR1_HUMAN	2	cterm	417	527	527	TRUE	TRUE	DTAEGVSQEJJSAGJVDGR	JJGFAQJSJS	10		HEK_IEX1, HEK_SEC1, HEK_SEC2, HEKR_SEC2, HEMO_IEX1, HEMO_IEX2, HEMO_SEC1, HEMO_SEC2	Serine/threonine-protein kinase OSR1/WNK, CCT domain	IPR024678	1.33994e-05	2.80154
KOG0589	1	tr|Q6UPR1|Q6UPR1_CHLRE	1	nterm	369	470	812		TRUE	GFEDDDMPNJGSVR	ASPAGSAGRPGAGAPJQRPATTQGGSR	3		CHLRE_IEX1			0.302045	2.5979
KOG0589	1	tr|Q6UPR1|Q6UPR1_CHLRE	2	cterm	585	790	812	TRUE	TRUE	TMGGVGAGAGASAGRPGSAHSR	JJEJVGDK	5		CHLRE_IEX1, CHLRE_SEC1			0.123028	3.79796
KOG0626	1	sp|Q9FZE0|BGL40_ARATH	1	nterm	6	34	510		TRUE	JJMTMTKMMMMVTMMMMMDK	MMMMVTMMMMMDKTCJCADJSR	4		ARATH_IEX1			0.0401381	3.21501
KOG0626	1	sp|Q9FZE0|BGL40_ARATH	2	cterm	40	488	510	TRUE	TRUE	GFVFGTASSAFQHEGAVK	FGJYFVDYR	15		ARATH_IEX1, ARATH_IEX2, ARATH_SEC1			2.38529e-05	2.63941
KOG0630	1	sp|Q6P996|PDXD1_HUMAN	1	full	42	788	788	TRUE		HDDPAJTJVAGJTSNKPTDK	GVPHPEDDHSQVEGPESJR	26		HEK_SEC1, HEK_SEC2, HEKR_SEC1	Pyridoxal phosphate-dependent decarboxylase	IPR002129	0.0566258	1.91857
KOG0630	1	sp|Q6P996|PDXD1_HUMAN	2	cterm	616	788	788	TRUE		GJQEAQVEJQK	GVPHPEDDHSQVEGPESJR	6		HEK_SEC1, HEKR_SEC2			8.52514e-05	4.37672
KOG0652	1	tr|A8IIP7|A8IIP7_CHLRE	1	full	35	419	428	TRUE		JJDNEJR	DGTEVTHEDFVEGJTQVQAK	27		CHLRE_SEC1, CHLRE_SEC2	ATPase, AAA-type, core, Proteasomal ATPase OB C-terminal domain, AAA ATPase, AAA+ lid domain	IPR003959, IPR032501, IPR041569	0.297735	0.915388
KOG0652	1	tr|A8IIP7|A8IIP7_CHLRE	2	cterm	298	419	428	TRUE	TRUE	KMNVAADVNYEEJGR	DGTEVTHEDFVEGJTQVQAK	7		CHLRE_IEX1, CHLRE_SEC2	AAA ATPase, AAA+ lid domain	IPR041569	1.66878e-05	3.12928
KOG0698	1	tr|A0A2K3DTX8|A0A2K3DTX8_CHLRE	1	full	61	1078	1080	TRUE	TRUE	SJEAEQPASASYQAPEPER	AQDAAAAAAAAPVR	15		CHLRE_IEX1, CHLRE_SEC1	Forkhead-associated (FHA) domain, PPM-type phosphatase domain	IPR000253, IPR001932	0.0332002	2.39689
KOG0698	1	tr|A0A2K3DTX8|A0A2K3DTX8_CHLRE	2	nterm	112	439	1080		TRUE	SAPAAAAGDSPGPSTSAPVAGGTPAEPVNEDYJR	VCVADDPAMEYK	5		CHLRE_IEX1			0.0185345	3.61471
KOG0698	1	tr|A0A2K3DTX8|A0A2K3DTX8_CHLRE	3	cterm	698	786	1080	TRUE		TPPPJAPPPPQPQPR	AQDAAAAAAAAPVR	3		CHLRE_SEC1			0.391151	3.8609
KOG0703	1	sp|Q8WU79|SMAP2_HUMAN	1	full	92	254	429	TRUE		JYEAYJPETFR	KVVGSMPTAGSAGSVPENJNJFPEPGSK	7		HEK_SEC1, HEK_SEC2, HEKR_SEC1, HEKR_SEC2			1	1
KOG0703	1	sp|Q8WU79|SMAP2_HUMAN	2	internal	92	174	429		TRUE	JYEAYJPETFR	EDPQJPR	6		HEK_IEX1, HEK_IEX2			0.521155	1.98489
KOG0704	1	tr|A8J1B8|A8J1B8_CHLRE	1	internal	214	405	495	TRUE		KJQENATKPEGJPPSQGGK	SAQQQQQQPSGGJR	8		CHLRE_SEC1			0.000781049	2.25683
KOG0704	1	tr|A8J1B8|A8J1B8_CHLRE	2	internal	122	294	495	TRUE		DYTPPSPAEVGPPVJSGGSMGAK	SGSAQJTQTJQEK	3		CHLRE_SEC1			0.693855	3
KOG0724	1	sp|Q99543|DNJC2_HUMAN	1	full	1	618	621	TRUE	TRUE	GTAJTHAJTSASTJCQVEPVGR	AAQEQVJNASR	41		HEK_IEX1, HEK_IEX2, HEK_SEC1, HEK_SEC2, HEKR_SEC1, HEKR_SEC2	SANT/Myb domain, DnaJ domain, Ribosome-associated complex head domain	IPR001005, IPR001623, IPR032003	1
KOG0724	1	sp|Q99543|DNJC2_HUMAN	2	cterm	528	618	621	TRUE	TRUE	EHGVVPQADNATPSER	AAQEQVJNASR	5		HEK_IEX1, HEK_SEC1, HEKR_SEC1	SANT/Myb domain	IPR001005	0.726726	3.04891
KOG0731	1	tr|A0A2K3DLF7|A0A2K3DLF7_CHLRE	1	full	152	1023	1058	TRUE		JAEAYJAEHPQMAAPEHAAHVAR	TWFAGTAYDAPR	24		CHLRE_SEC1	Peptidase M41, ATPase, AAA-type, core, AAA ATPase, AAA+ lid domain	IPR000642, IPR003959, IPR041569	0.114627	1.95878
KOG0731	1	tr|A0A2K3DLF7|A0A2K3DLF7_CHLRE	2	cterm	862	1009	1058	TRUE		VAATSEAASGADTJR	YPFKPDTPPEGGSGGGGAAAEGSAPQTPDJSGAR	2		CHLRE_SEC1			0.143991	4.55827
KOG0784	1	sp|O43837|IDH3B_HUMAN	1	full	38	383	385	TRUE	TRUE	VEGSFPVTMJPGDGVGPEJMHAVK	SVJGHJQTK	26		HEK_IEX1, HEK_IEX2, HEK_SEC1, HEK_SEC2, HEKR_SEC1, HEKR_SEC2	Isopropylmalate dehydrogenase-like domain	IPR024084	0.971104	1.54432
KOG0784	1	sp|O43837|IDH3B_HUMAN	2	cterm	135	383	385	TRUE	TRUE	KJDJFANVVHVK	SVJGHJQTK	11		HEK_IEX1, HEK_SEC1			0.265462	2.95247
KOG0840	1	sp|P42380|CLPP_CHLRE	1	full	32	524	524	TRUE	TRUE	MVFJMQYJDDEJCNQJCGJJJNJHMEDR	ASJVGDSTQTQESNS	25		CHLRE_IEX1, CHLRE_SEC1, CHLRE_SEC2	Clp protease proteolytic subunit /Translocation-enhancing protein TepA	IPR023562	0.183697	1.85798
KOG0840	1	sp|P42380|CLPP_CHLRE	2	cterm	315	524	524	TRUE		AYNYJDQGAJNNESGR	ASJVGDSTQTQESNS	4		CHLRE_SEC1, CHLRE_SEC2	Clp protease proteolytic subunit /Translocation-enhancing protein TepA	IPR023562	0.000504118	3.60572
KOG0841	1	tr|A8JGV6|A8JGV6_CHLRE	1	full	6	259	259	TRUE	TRUE	EECVYMAK	DNJTJWTSDMQDPAAGDDR	37		CHLRE_IEX1, CHLRE_SEC1, CHLRE_SEC2	14-3-3 domain	IPR023410	1	0.82415
KOG0841	1	tr|A8JGV6|A8JGV6_CHLRE	2	cterm	157	228	259		TRUE	AAQDJAJVDJPPTHPJRJGJAJNFSVFYYEJJNSPER	QAFDEAJAEJDSJGEESYKDSTJJMQJJR	3		CHLRE_IEX1			1	4.31504
KOG0865	1	sp|P49792|RBP2_HUMAN	1	full	11	3193	3224	TRUE		YJASVQGSTPSPR	HDGTGGQSJYGDKFEDENFDVK	43		HEK_SEC2, HEKR_SEC2	Ran binding domain, Zinc finger, RanBP2-type, Nup358/RanBP2 E3 ligase domain	IPR000156, IPR001876, IPR022011	0.465287
KOG0865	1	sp|P49792|RBP2_HUMAN	2	nterm	11	23	3224	TRUE		YJASVQGSTPSPR	YJASVQGSTPSPR	1		HEK_SEC1			1	2.58949
KOG0865	1	sp|P49792|RBP2_HUMAN	3	cterm	1307	3060	3224	TRUE		APGTNVAMASNQAVR	GHVSJAAEJSK	16		HEK_SEC1, HEKR_SEC1	Ran binding domain, Zinc finger, RanBP2-type, Nup358/RanBP2 E3 ligase domain	IPR000156, IPR001876, IPR022011	0.0292432	2.49476
KOG0865	1	sp|P49792|RBP2_HUMAN	4	nterm	11	1769	3224	TRUE		YJASVQGSTPSPR	QNQTTAJSTPASSEJSK	12		HEKR_SEC1	Ran binding domain, Zinc finger, RanBP2-type	IPR000156, IPR001876	0.00175644	4.46284
KOG0883	1	sp|Q13356|PPIL2_HUMAN	1	full	121	507	520	TRUE	TRUE	TTGNVYAYEAVEQJNJK	AAEEEPSTSATVPMSK	13		HEK_IEX2, HEKR_SEC1, HEKR_SEC2	Cyclophilin-type peptidyl-prolyl cis-trans isomerase domain	IPR002130	0.213703	1.2854
KOG0883	1	sp|Q13356|PPIL2_HUMAN	2	cterm	352	507	520	TRUE	TRUE	VVGGFDVJTAMENVESDPK	AAEEEPSTSATVPMSK	7		HEK_IEX1, HEK_SEC1, HEK_SEC2, HEKR_SEC1, HEKR_SEC2			0.000396908	1.88596
KOG0885	1	tr|A8J9P9|A8J9P9_CHLRE	1	full	39	594	619	TRUE		DYJAQAGDPTGSGTGGESJYGEPFR	DMDNJDDYVVYDPJJEK	22		CHLRE_SEC1, CHLRE_SEC2			1	1.66742
KOG0885	1	tr|A8J9P9|A8J9P9_CHLRE	2	cterm	274	561	619	TRUE	TRUE	QSAAAAAGEANAJAR	VDAYJDEEEADEEEAGSGJAGJR	7		CHLRE_IEX1, CHLRE_SEC1			0.473588	1.17255
KOG0921	1	sp|Q08211|DHX9_HUMAN	1	full	6	1163	1270	TRUE	TRUE	NFJYAWCGK	QPAJJSQJDPVNER	79		HEK_IEX1, HEK_IEX2, HEK_SEC1, HEK_SEC2, HEKR_SEC1, HEKR_SEC2, HEMO_SEC1, HEMO_SEC2	Helicase, C-terminal, Helicase-associated domain, DEAD/DEAH box helicase domain, Domain of unknown function DUF1605, Double-stranded RNA-binding domain	IPR001650, IPR007502, IPR011545, IPR011709, IPR014720	0.0631793	1.69302
KOG0921	1	sp|Q08211|DHX9_HUMAN	2	nterm	6	141	1270	TRUE	TRUE	KMTPSYEJR	AENNSEVGASGYGVPGPTWDR	6		HEK_IEX1, HEK_IEX2, HEK_SEC1, HEK_SEC2			1	4.95936
KOG0928	1	sp|F4IXW2|BIG5_ARATH	1	full	39	1730	1739		TRUE	VVTQAAPSSJVESSQAEGGGEK	GAJANJFK	15		ARATH_IEX2	Sec7 domain, Sec7, C-terminal, Mon2, dimerisation and cyclophilin-binding domain, Guanine nucleotide exchange factor, N-terminal	IPR000904, IPR015403, IPR032629, IPR032691	0.636858	1.64924
KOG0928	1	sp|F4IXW2|BIG5_ARATH	2	nterm	39	564	1739	TRUE	TRUE	VVTQAAPSSJVESSQAEGGGEK	NANEDSASTGEPJETK	4		ARATH_IEX1, ARATH_SEC1	Mon2, dimerisation and cyclophilin-binding domain, Guanine nucleotide exchange factor, N-terminal	IPR032629, IPR032691	0.0550185	4.45943
KOG0953	1	sp|Q8IYB8|SUV3_HUMAN	1	full	58	766	786	TRUE	TRUE	JPNTSJFVPJTVKPQGPSADGDVGAEJTRPJDKNEVK	JVQQGJJTPDMJK	33		HEK_IEX2, HEK_SEC1, HEK_SEC2, HEKR_SEC1, HEKR_SEC2	Helicase, C-terminal, Mitochondrial degradasome RNA helicase subunit, C-terminal domain, Suv3, C-terminal domain 1, Suv3, N-terminal	IPR001650, IPR022192, IPR041082, IPR041453	1	1.21125
KOG0953	1	sp|Q8IYB8|SUV3_HUMAN	2	cterm	720	749	786	TRUE	TRUE	ATEPPSPDAGEJSJASR	JVQQGJJTPDMJK	4		HEK_IEX1, HEK_SEC1			0.765864	3.82243
KOG0977	1	sp|P20700|LMNB1_HUMAN	1	full	15	577	586	TRUE		AGGPTTPJSPTR	TTJPEEEEEEEEAAGVVVEEEJFHQQGTPR	35		HEK_SEC1, HEK_SEC2, HEKR_SEC1, HEKR_SEC2	Lamin tail domain, Intermediate filament, rod domain	IPR001322, IPR039008	0.0445669
KOG0977	1	sp|P20700|LMNB1_HUMAN	2	nterm	15	367	586		TRUE	AGGPTTPJSPTR	JQEJEDJJAK	14		HEK_IEX1, HEK_IEX2			0.0150266	0.905403
KOG0977	1	sp|P20700|LMNB1_HUMAN	3	cterm	458	528	586		TRUE	NTSEQDQPMGGWEMJR	NQNSWGTGEDVK	3		HEK_IEX1			0.975636	5.07039
KOG0989	1	sp|P35249|RFC4_HUMAN	1	full	48	322	363	TRUE		EJFGPEJFR	DJJDEGHAATQJVNQJHDVVVENNJSDK	16		HEK_SEC1, HEK_SEC2, HEKR_SEC1	ATPase, AAA-type, core	IPR003959	0.205195	1.53605
KOG0989	1	sp|P35249|RFC4_HUMAN	2	nterm	7	232	363	TRUE	TRUE	GTSJSTKPPJTKDR	JSDEGJAYJVK	11	isoform 2	HEK_IEX2, HEK_SEC1	ATPase, AAA-type, core	IPR003959	0.0186555	2.68684
KOG0998	1	tr|A0A2K3DR92|A0A2K3DR92_CHLRE	1	cterm	65	689	1007	TRUE	TRUE	JVAJAQVSGGQJPVDQAR	DAPAPAAAAAAKPAAGAAAAKPSGAPAAAAAPAAAAAAAAAPK	19		CHLRE_IEX1, CHLRE_SEC1, CHLRE_SEC2			0.0904834	1.49033
KOG0998	1	tr|A0A2K3DR92|A0A2K3DR92_CHLRE	2	nterm	12	187	1007	TRUE	TRUE	JADADKDGAVGGAEAVNFFJR	JVAJAQVSGGQJPVDQAR	6		CHLRE_IEX1, CHLRE_SEC1			0.142415	4.224
KOG0999	1	sp|Q8TD16|BICD2_HUMAN	1	cterm	92	621	824		TRUE	VAADGESREESJJQESASK	ADGGTGDSSPSPGSSJPSPJSDPR	14		HEK_IEX2			0.0181632	2.85515
KOG0999	1	sp|Q8TD16|BICD2_HUMAN	2	full	13	824	824	TRUE		JVMEAQPEWJR	TKPATPSJ	42		HEK_SEC1, HEK_SEC2, HEKR_SEC1	Bicaudal-D protein	IPR018477	1
KOG1009	1	sp|Q13112|CAF1B_HUMAN	1	full	32	559	559	TRUE	TRUE	JASAGVDTNVR	JDENKGGTESJDP	12		HEK_IEX2, HEKR_SEC2	WD40 repeat, Chromatin assembly factor 1 subunit B, C-terminal domain	IPR001680, IPR029129	1
KOG1009	1	sp|Q13112|CAF1B_HUMAN	2	nterm	32	467	559	TRUE	TRUE	JASAGVDTNVR	QAPAPTVJRDPPSJTPAVK	11		HEK_IEX1, HEK_SEC2	WD40 repeat	IPR001680	0.419115	1.1193
KOG1009	1	sp|Q13112|CAF1B_HUMAN	3	cterm	424	559	559		TRUE	TQDPSSPGTTPPQAR	JDENKGGTESJDP	5		HEK_IEX1			0.408008	3.2854
KOG1037	1	sp|P09874|PARP1_HUMAN	1	full	23	1000	1014	TRUE	TRUE	CSESJPK	TTPDPSANJSJDGVDVPJGTGJSSGVNDTSJJYNEYJVYDJAQVNJK	106		HEK_IEX1, HEK_IEX2, HEK_SEC1, HEK_SEC2, HEKR_SEC1, HEKR_SEC2	BRCT domain, Zinc finger, PARP-type, Poly(ADP-ribose) polymerase, regulatory domain, WGR domain, PADR1 domain	IPR001357, IPR001510, IPR004102, IPR008893, IPR012982	0.0180802
KOG1037	1	sp|P09874|PARP1_HUMAN	2	nterm	35	320	1014		TRUE	MAJMVQSPMFDGK	SDAYYCTGDVTAWTK	17		HEK_IEX1, HEK_IEX2	Zinc finger, PARP-type	IPR001510	0.00013328	1.74331
KOG1037	1	sp|P09874|PARP1_HUMAN	3	cterm	663	903	1014		TRUE	SKJPKPVQDJJK	GJYFADMVSK	13		HEK_IEX1, HEK_IEX2	Poly(ADP-ribose) polymerase, regulatory domain	IPR004102	0.332013	3.64324
KOG1037	1	sp|P09874|PARP1_HUMAN	4	cterm	529	903	1014		TRUE	GGAAVDPDSGJEHSAHVJEK	GJYFADMVSK	36		HEK_IEX1, HEK_IEX2	Poly(ADP-ribose) polymerase, regulatory domain, WGR domain	IPR004102, IPR008893	8.42526e-12	2.03617
KOG1039	1	sp|Q8WVD5|RN141_HUMAN	5	nterm	29	162	230	TRUE		QJTDEEECCJCMDGR	JMNJYQFJQJYK	4		HEK_SEC1, HEK_SEC2, HEKR_SEC1, HEKR_SEC2
KOG1051	1	sp|Q9H078|CLPB_HUMAN	1	full	130	688	707	TRUE	TRUE	SPSNKDAAJJEAAR	JRJEJJDKDSK	37		HEK_IEX1, HEK_IEX2, HEK_SEC1, HEK_SEC2, HEKR_SEC1, HEKR_SEC2	ATPase, AAA-type, core, Clp ATPase, C-terminal, Ankyrin repeat-containing domain	IPR003959, IPR019489, IPR020683	0.0849078
KOG1051	1	sp|Q9H078|CLPB_HUMAN	1	nterm	130	417	707	TRUE	TRUE	JJSEGADVNAK	JDMSEFQER	37		HEK_IEX2, HEK_SEC1, HEKR_SEC1	Ankyrin repeat-containing domain	IPR020683	0.0849078
KOG1061	1	tr|A0A2K3D8H2|A0A2K3D8H2_CHLRE	1	full	12	859	859	TRUE		RGEJHEJKEEJR	QDVSQJVFDGJPAVJJGTA	48		CHLRE_SEC2	Clathrin/coatomer adaptor, adaptin-like, N-terminal, Beta-adaptin appendage, C-terminal subdomain	IPR002553, IPR015151	1
KOG1061	1	tr|A0A2K3D8H2|A0A2K3D8H2_CHLRE	2	cterm	644	859	859	TRUE	TRUE	QAGQVEYJJAJK	QDVSQJVFDGJPAVJJGTA	13		CHLRE_IEX1, CHLRE_SEC1	Beta-adaptin appendage, C-terminal subdomain	IPR015151	1.30883e-09	3.3744
KOG1061	1	tr|A0A2K3D8H2|A0A2K3D8H2_CHLRE	3	cterm	357	859	859	TRUE	TRUE	JDNADEJMAAFJETFPEESSMVQJQJJTATVK	QDVSQJVFDGJPAVJJGTA	20		CHLRE_IEX1, CHLRE_SEC1	Beta-adaptin appendage, C-terminal subdomain	IPR015151	1.74456e-05	3.46254
KOG1061	1	tr|A0A2K3D8H2|A0A2K3D8H2_CHLRE	4	internal	79	269	859	TRUE		TQPDJAJMAVNTFVK	EYAQEVDVDFVR	9		CHLRE_SEC1			9.17578e-05	3.46211
KOG1061	1	tr|A0A2K3D8H2|A0A2K3D8H2_CHLRE	5	nterm	12	103	859		TRUE	RGEJHEJKEEJR	DSQDPNPJJR	5		CHLRE_IEX1			0.000555483
KOG1063	1	sp|Q6IA86|ELP2_HUMAN	1	full	20	817	826	TRUE		VVVTNJNGHTAR	EAEGAEWJHFASCGEDHTVK	25		HEK_SEC1, HEK_SEC2, HEKR_SEC1	WD40 repeat	IPR001680	0.986432	2.05889
KOG1063	1	sp|Q6IA86|ELP2_HUMAN	2	nterm	20	333	826	TRUE		GVJNWSSGPR	STSJETQDDDNJR	8		HEK_SEC2, HEKR_SEC1	WD40 repeat	IPR001680	0.431346	3.58496
KOG1063	1	sp|Q6IA86|ELP2_HUMAN	3	cterm	628	689	826	TRUE		FJJAVSR	YFFTGSR	2		HEKR_SEC1			0.953652
KOG1063	1	sp|Q6IA86|ELP2_HUMAN	4	internal	100	663	826	TRUE		AVHJQGHEGPVYAVHAVYQR	KQDTJSPEFEPVFSJFAFTNK	10		HEKR_SEC2	WD40 repeat	IPR001680	0.381423	2.5642
KOG1077	1	sp|O95782|AP2A1_HUMAN	1	full	124	977	977	TRUE	TRUE	EMGEAFAADJPR	JJGFGSAJJDNVDPNPENFVGAGJJQTK	33		HEK_IEX1, HEK_IEX2, HEK_SEC2, HEKR_SEC1, HEKR_SEC2, HEMO_SEC1, HEMO_SEC2	Clathrin adaptor, alpha-adaptin, appendage, C-terminal subdomain, Clathrin adaptor, alpha/beta/gamma-adaptin, appendage, Ig-like subdomain	IPR003164, IPR008152	0.741127	1.40742
KOG1078	1	sp|Q0WW26|COPG_ARATH	1	full	8	886	886	TRUE		KDDDHDDEJEYSPFMGJEK	AEDVSVAEAJHEJVASG	38		ARATH_SEC1	Clathrin/coatomer adaptor, adaptin-like, N-terminal, Coatomer, gamma subunit, appendage, Ig-like subdomain, Coatomer subunit gamma, C-terminal	IPR002553, IPR013040, IPR032154	1
KOG1078	1	sp|Q0WW26|COPG_ARATH	2	cterm	573	847	886		TRUE	NYEPSEEAFDJNSVPK	SHTCJJSGVYJGNVK	13		ARATH_IEX1, ARATH_IEX2	Coatomer, gamma subunit, appendage, Ig-like subdomain	IPR013040	0.0378511	3.90689
KOG1122	1	tr|A0A2K3DNJ8|A0A2K3DNJ8_CHLRE	1	full	18	896	900	TRUE	TRUE	JAAASNGVANK	AAAAPAAKPAPAAK	39		CHLRE_IEX1, CHLRE_SEC1, CHLRE_SEC2	SAM-dependent methyltransferase RsmB/NOP2-type, Ribosomal RNA small subunit methyltransferase F, N-terminal	IPR001678, IPR031341	0.0114124	2.03899
KOG1122	1	tr|A0A2K3DNJ8|A0A2K3DNJ8_CHLRE	2	cterm	761	867	900	TRUE	TRUE	GAAAAAPAAGADAAEAGEGSAK	AVAAAGAAAAAAPTTNGAAAAGK	5		CHLRE_IEX1, CHLRE_SEC1			8.52819e-11	3.6939
KOG1145	1	sp|Q9SHI1|IF2C_ARATH	1	nterm	94	188	1026		TRUE	DGDDSEVVJK	EGGEAVKPSQPSANSSNSR	10		ARATH_IEX1			8.90121e-07	4.074
KOG1145	1	sp|Q9SHI1|IF2C_ARATH	2	cterm	526	942	1026	TRUE		VAASEAGGJTQGJGAYK	VAGCMVNEGK	12		ARATH_SEC1	Translation initiation factor IF- 2, domain 3	IPR023115	1.02549e-05	3.70044
KOG1145	1	sp|Q9SHI1|IF2C_ARATH	3	cterm	731	968	1026		TRUE	VDEAGPSJPVQVJGJNNVPJAGDEFEJVSSJDVAR	TVHVGVJDSJKR	7		ARATH_IEX1	Translation initiation factor IF- 2, domain 3	IPR023115	0.109149	3.04551
KOG1145	1	sp|Q9SHI1|IF2C_ARATH	4	internal	369	765	1026		TRUE	JVAEDDGDDDASJSR	VDEAGPSJPVQVJGJNNVPJAGDEFEJVSSJDVAR	4		ARATH_IEX1	Transcription factor, GTP-binding domain	IPR000795	0.912794	2.4199
KOG1172	1	sp|P02730|B3AT_HUMAN	1	full	57	911	911	TRUE		VYVEJQEJVMDEK	DEYDEVAMPV	14		HEMO_SEC2	Bicarbonate transporter, C-terminal, Band 3 cytoplasmic domain	IPR011531, IPR013769	0.25542
KOG1172	1	sp|P02730|B3AT_HUMAN	2	nterm	57	384	911	TRUE	TRUE	VYVEJQEJVMDEK	JDAYMAQSR	15		HEMO_IEX2, HEMO_SEC1, HEMO_SEC2	Band 3 cytoplasmic domain	IPR013769	2.34957e-11	3.34487
KOG1189	1	tr|A0A2K3D701|A0A2K3D701_CHLRE	1	full	17	1061	1085	TRUE	TRUE	KJYENWTTQQDGVWAGANVJAVAVGAPSEDJR	JNJQWKPJJK	47		CHLRE_IEX1, CHLRE_SEC1, CHLRE_SEC2	Peptidase M24, Domain of unknown function DUF1747, FACT complex subunit Spt16 domain	IPR000994, IPR013719, IPR013953	0.0137888	1.52583
KOG1189	1	tr|A0A2K3D701|A0A2K3D701_CHLRE	2	nterm	85	474	1085		TRUE	ASJJQPVVEACEK	VTYTJQEDEEGAAGDGRJEDVTNGAAAAR	8		CHLRE_IEX1	Peptidase M24	IPR000994	0.0313835	4.57289
KOG1206	1	sp|P51659|DHB4_HUMAN	1	full	11	725	736	TRUE	TRUE	VVJVTGAGAGJGR	GNJMJSQK	43		HEK_IEX1, HEK_IEX2, HEK_SEC2, HEKR_SEC2	Short-chain dehydrogenase/reductase SDR, MaoC-like dehydratase domain, N-terminal of MaoC-like dehydratase	IPR002347, IPR002539, IPR039569	0.00449061	1.14389
KOG1206	1	sp|P51659|DHB4_HUMAN	2	nterm	11	331	736	TRUE	TRUE	VVJVTGAGAGJGR	ATSTATSGFAGAJGQK	20		HEK_IEX1, HEK_IEX2, HEK_SEC1, HEKR_SEC1	Short-chain dehydrogenase/reductase SDR	IPR002347	5.18396e-08	3.52356
KOG1211	1	sp|Q9FR37|AMI1_ARATH	1	full	14	370	425	TRUE	TRUE	VTJSPTSTSSSPPSJQGJTFAJK	GVJVJPTVPGPPPHJQANVAAJESFR	21		ARATH_IEX1, ARATH_IEX2, ARATH_SEC1	Amidase signature domain	IPR023631	1
KOG1211	1	sp|Q9FR37|AMI1_ARATH	2	nterm	37	230	425	TRUE		DJFDVEGR	JCSVPHDJJVQPJVGSVEK	6		ARATH_SEC1			0.5634	1.51457
KOG1222	1	tr|Q5G8B9|Q5G8B9_CHLRE	1	cterm	81	803	847	TRUE		AGQVEEJJYQJQSR	NGYDDETEVDYSGGDGYYNJGDQR	17		CHLRE_SEC1, CHLRE_SEC2			1	1.84194
KOG1222	1	tr|Q5G8B9|Q5G8B9_CHLRE	2	nterm	8	94	847		TRUE	JKPGAJEAHAEEJAJVVHYEVQEVSTQSDGSQK	AGQVEEJJYQJQSR	3		CHLRE_IEX1			0.134398	4.58496
KOG1247	1	sp|P56192|SYMC_HUMAN	1	full	3	897	900	TRUE	TRUE	JFVSDGVPGCJPVJAAAGR	QJAVAEGKPPEAPKGK	51		HEK_IEX2, HEK_SEC1, HEK_SEC2, HEKR_SEC1, HEKR_SEC2	WHEP-TRS domain, Glutathione S-transferase, C-terminal, Methionyl/Leucyl tRNA synthetase	IPR000738, IPR004046, IPR015413	0.10337
KOG1247	1	sp|P56192|SYMC_HUMAN	2	cterm	120	895	900	TRUE		GFVJQDTVEQJR	QJAVAEGKPPEAPK	23		HEK_SEC1, HEK_SEC2, HEKR_SEC2	WHEP-TRS domain, Methionyl/Leucyl tRNA synthetase	IPR000738, IPR015413	0.0308622	2.75899
KOG1249	1	sp|Q8NC60|NOA1_HUMAN	1	full	51	690	698	TRUE	TRUE	EJPYDPVDTEGFGEGGDMQER	EGJGASEAVADJK	26		HEK_IEX1, HEK_IEX2, HEK_SEC1, HEK_SEC2, HEKR_SEC2	GTP binding domain	IPR006073	0.0474945	1.48543
KOG1249	1	sp|Q8NC60|NOA1_HUMAN	2	nterm	72	105	698	TRUE	TRUE	FJFPEYJJDPEPQPTR	QJQEJQQQQEEEER	3		HEK_IEX1, HEK_SEC1, HEKR_SEC1			0.410981	4.41093
KOG1260	1	tr|A0A2K3CXL2|A0A2K3CXL2_CHLRE	1	full	31	1028	1073	TRUE	TRUE	JSJACKEEAPR	DSJGAJAQAJK	41		CHLRE_IEX1, CHLRE_SEC1	ABC transporter-like	IPR003439	0.906583	1.87714
KOG1260	1	tr|A0A2K3CXL2|A0A2K3CXL2_CHLRE	2	nterm	31	69	1073		TRUE	JSJACKEEAPR	AAAAAAPKPVASAAAAAAKPAAPSGGJK	2		CHLRE_IEX1			0.721853	5.26508
KOG1279	1	sp|Q92922|SMRC1_HUMAN	1	full	42	925	1105	TRUE	TRUE	FWESPETVSQJDSVR	HFEEJETJMDREK	38		HEK_IEX2, HEK_SEC1, HEK_SEC2, HEKR_SEC1, HEKR_SEC2	SANT/Myb domain, SWIRM domain, SMARCC, SWIRM-associated domain	IPR001005, IPR007526, IPR032448	0.0164026	1.50357
KOG1279	1	sp|Q92922|SMRC1_HUMAN	2	nterm	42	179	1105		TRUE	FWESPETVSQJDSVR	NVEMFMNJEK	7		HEK_IEX1, HEK_IEX2			1	4.11548
KOG1295	1	tr|A0A2K3D2A7|A0A2K3D2A7_CHLRE	1	full	202	547	612	TRUE		SEJYQSAQQESGAEGR	AAAAPASAATADQAAPTASGR	9		CHLRE_SEC1, CHLRE_SEC2			0.882044	1.81558
KOG1295	1	tr|A0A2K3D2A7|A0A2K3D2A7_CHLRE	2	cterm	417	587	612		TRUE	TTQVAAQPADAEAGPAVTAAEKPGR	GAGSSAAVAGGGGGGGTDGDJAAAAAAAAAAAJAASSGKK	9		CHLRE_IEX1			1.74998e-05	3.38247
KOG1309	1	sp|Q9SUT5|SGT1B_ARATH	1	full	9	354	358	TRUE	TRUE	AKEAFJDDDFDVAVDJYSK	KVESTPPDGMEJK	21		ARATH_IEX1, ARATH_IEX2, ARATH_SEC1	CS domain, Tetratricopeptide repeat	IPR007052, IPR019734	0.151137	0.754888
KOG1309	1	sp|Q9SUT5|SGT1B_ARATH	2	cterm	303	354	358		TRUE	FFSDJYSSADEDMR	KVESTPPDGMEJK	4		ARATH_IEX1			0.00789931	3.24345
KOG1364	1	tr|A8IRX8|A8IRX8_CHLRE	1	full	62	520	523	TRUE	TRUE	GGVGGAGAGGAGGAGGMYEDEVR	SVTJSHATPGGAAJTDQDQTJEAAGVAGAMJAVK	25		CHLRE_IEX1, CHLRE_SEC1	UBX domain	IPR001012	0.790444
KOG1364	1	tr|A8IRX8|A8IRX8_CHLRE	2	nterm	62	209	523		TRUE	GGVGGAGAGGAGGAGGMYEDEVR	WJJVNVQSNTEFASHR	4		CHLRE_IEX1			0.0238004	4.27189
KOG1379	1	sp|Q93V88|P2C62_ARATH	1	full	116	697	724	TRUE		JAEEASEVSR	TPFADAAK	13		ARATH_SEC1	PPM-type phosphatase domain	IPR001932	0.359961
KOG1379	1	sp|Q93V88|P2C62_ARATH	2	nterm	55	155	724		TRUE	SSASSSSPPENSAPEKFDJVSSTQJK	JVSSJJETSTEKEETAAPSDJSNVJK	5		ARATH_IEX1			0.0701044	4.24793
KOG1379	1	sp|Q93V88|P2C62_ARATH	3	cterm	221	720	724		TRUE	SYNVEPJSSEAMK	JDAVTVJJSFVK	11		ARATH_IEX1, ARATH_IEX2	PPM-type phosphatase domain	IPR001932	0.127478	2.41093
KOG1406	1	sp|P22307|NLTP_HUMAN	1	full	14	547	547		TRUE	VFVVGVGMTK	JQNJQJQPGNAKJ	36		HEK_IEX1, HEK_IEX2	SCP2 sterol-binding domain, Thiolase, N-terminal, Thiolase, C-terminal	IPR003033, IPR020616, IPR020617	0.207654
KOG1406	1	sp|P22307|NLTP_HUMAN	2	nterm	14	415	547	TRUE		VFVVGVGMTK	MGFPEAASSFR	15		HEK_SEC1, HEK_SEC2, HEKR_SEC1, HEKR_SEC2	Thiolase, N-terminal, Thiolase, C-terminal	IPR020616, IPR020617	0.00400289	3.30743
KOG1406	1	sp|P22307|NLTP_HUMAN	3	cterm	405	547	547	TRUE		MGFPEAASSFR	JQNJQJQPGNAKJ	20	isoform SCP2	HEK_SEC2, HEKR_SEC2	SCP2 sterol-binding domain	IPR003033	1.48444e-09	2.64786
KOG1467	1	tr|A0A2K3D5N4|A0A2K3D5N4_CHLRE	1	full	67	678	691	TRUE	TRUE	AJEVGAATSTSTAQAAPEASGATGSR	YDVMPAEYVTMVVTEFGMVPPTSVPVJJR	22		CHLRE_IEX1, CHLRE_SEC1, CHLRE_SEC2	Initiation factor 2B-related	IPR000649	0.0734657	1.81816
KOG1467	1	tr|A0A2K3D5N4|A0A2K3D5N4_CHLRE	1	nterm	67	322	691	TRUE	TRUE	AJEVGAATSTSTAQAAPEASGATGSR	GGGAAGGAAEPRPSGGKPAAAAGGAAPR	22		CHLRE_IEX1, CHLRE_SEC1, CHLRE_SEC2			0.0734657	1.81816
KOG1491	1	sp|Q9NTK5|OLA1_HUMAN	1	full	5	394	396	TRUE	TRUE	KGGDGJKPPPJJGR	FNTPQQPK	38		HEK_IEX1, HEK_IEX2, HEK_SEC1, HEK_SEC2, HEKR_SEC1, HEKR_SEC2, HEMO_IEX2, HEMO_SEC1, HEMO_SEC2	GTP binding domain, YchF, C-terminal domain	IPR006073, IPR013029	3.02514e-08	1.77173
KOG1491	1	sp|Q9NTK5|OLA1_HUMAN	2	nterm	64	98	396		TRUE	VPVPDER	JPAFJNVVDJAGJVK	3		HEMO_IEX2			0.000273463	4.91778
KOG1543	1	sp|P53634|CATC_HUMAN	1	full	64	462	463	TRUE		VVVYJQK	GTDECAJESJAVAATPJPK	13		HEK_SEC1, HEK_SEC2, HEKR_SEC1, HEKR_SEC2	Peptidase C1A, papain C-terminal	IPR000668	1	1.81558
KOG1543	1	sp|P53634|CATC_HUMAN	2	nterm	63	70	463		TRUE	KVVVYJQK	KVVVYJQK	1		HEK_IEX1
KOG1543	1	sp|P53634|CATC_HUMAN	3	cterm	228	462	463		TRUE	JJHJPTSWDWR	GTDECAJESJAVAATPJPK	8		HEK_IEX1, HEK_IEX2	Peptidase C1A, papain C-terminal	IPR000668	0.181319	2.35669
KOG1605	1	tr|A0A2K3DE66|A0A2K3DE66_CHLRE	1	full	94	734	749		TRUE	SSGAASAPASJNRPAASRPSATPGK	JJPFJESJAASDVDDVRPR	10		CHLRE_IEX1	FCP1 homology domain	IPR004274	0.795455
KOG1605	1	tr|A0A2K3DE66|A0A2K3DE66_CHLRE	2	nterm	58	216	749		TRUE	TAPATPVHTSSNGADAPGDK	TAAAAAPJGPNSSATTDSYGATPSGARPSTSGGGGGASGGVR	4		CHLRE_IEX1			6.11726e-05	3.76553
KOG1703	1	sp|Q96HC4|PDLI5_HUMAN	1	full	18	481	596	TRUE	TRUE	GCTGSJNMTJQR	FFAPECGR	27		HEK_IEX2, HEK_SEC2, HEKR_SEC2	Zinc finger, LIM-type, Domain of unknown function DUF4749	IPR001781, IPR031847	0.261399	0.820451
KOG1703	1	sp|Q96HC4|PDLI5_HUMAN	2	nterm	18	296	596	TRUE	TRUE	JQGGKDFNMPJTJSSJK	YTEFYHVPTHSDASK	15		HEK_IEX1, HEK_IEX2, HEK_SEC1, HEKR_SEC1			0.747403	1.16065
KOG1703	1	sp|Q96HC4|PDLI5_HUMAN	3	cterm	305	481	596	TRUE	TRUE	KANNSQEPSPQJASSVASTR	FFAPECGR	10		HEK_IEX1, HEK_SEC1, HEKR_SEC1	Zinc finger, LIM-type	IPR001781	0.00346037	1.16386
KOG1737	1	tr|A0A2K3CT15|A0A2K3CT15_CHLRE	1	nterm	16	510	1218		TRUE	FSTGGMASGSGGPTTSGGSATGAPNMGK	SSDSGNJVSGSSATGAPGSPTJPAAVNAK	6		CHLRE_IEX1			6.50969e-07	4.4441
KOG1737	1	tr|A0A2K3CT15|A0A2K3CT15_CHLRE	2	cterm	308	1129	1218		TRUE	GKVWSTSJVDATVAQDDSHPR	FAJGMNDPADPJMPFJPPTDCR	14		CHLRE_IEX1			0.00337792	2.88336
KOG1751	1	sp|P62750|RL23A_HUMAN	1	full	7	156	156	TRUE	TRUE	KEAPAPPKAEAK	JAPDYDAJDVANKJGJJ	20		HEK_IEX2, HEK_SEC1, HEK_SEC2, HEKR_SEC1, HEKR_SEC2	Ribosomal protein L23/L25, N-terminal, Ribosomal protein L25/L23	IPR005633, IPR013025	0.783039	0.596644
KOG1751	1	sp|P62750|RL23A_HUMAN	2	nterm	7	18	156		TRUE	KEAPAPPKAEAK	EAPAPPKAEAK	2		HEK_IEX1			0.057507	3.26679
KOG1751	1	sp|P62750|RL23A_HUMAN	3	cterm	68	156	156		TRUE	RNKJDHYAJJK	JAPDYDAJDVANKJGJJ	15		HEK_IEX1	Ribosomal protein L25/L23	IPR013025	0.490894	0.922832
KOG1793	1	sp|Q96ST2|IWS1_HUMAN	1	full	24	819	819	TRUE	TRUE	HSENETSDREDGJPK	JSJEGNKMPJ	37		HEK_IEX1, HEK_SEC1, HEKR_SEC1, HEKR_SEC2	Transcription factor IIS, N-terminal	IPR017923	0.0279629	1.93587
KOG1793	1	sp|Q96ST2|IWS1_HUMAN	2	cterm	548	776	819	TRUE	TRUE	DGGTFJSDADDVVSAMJVK	WNVEMESSR	10		HEK_IEX2, HEK_SEC2	Transcription factor IIS, N-terminal	IPR017923	0.0262175	2.77138
KOG1839	1	sp|F4JKH6|TSS_ARATH	1	full	24	1668	1819		TRUE	VJPTVJEJSVETPDESQVTJK	NKPSFPNSTESNGEANQFNGPR	12		ARATH_IEX1	Clustered mitochondria protein, N-terminal, CLU central domain	IPR028275, IPR033646	1	0.807355
KOG1839	1	sp|F4JKH6|TSS_ARATH	2	internal	426	917	1819		TRUE	VARDDPDASAK	JEDAVNYGTK	7		ARATH_IEX2	CLU central domain	IPR033646	0.0578359	3.25481
KOG1839	1	sp|F4JKH6|TSS_ARATH	3	cterm	1374	1668	1819	TRUE	TRUE	EVAJAPPGTJVK	NKPSFPNSTESNGEANQFNGPR	9		ARATH_IEX1, ARATH_SEC1			0.00208219	3.20469
KOG1839	1	sp|F4JKH6|TSS_ARATH	4	internal	1214	1315	1819		TRUE	KVENFDJEQSKPQDQJK	TSSNEJSJSVAGSTSSPASK	3		ARATH_IEX1			0.000294244	4.65362
KOG1839	1	sp|F4JKH6|TSS_ARATH	5	nterm	175	189	1819	TRUE		SVGACEAQSAEGAAK	SVGACEAQSAEGAAK	1		ARATH_SEC1			1	2.61566
KOG1869	1	sp|Q9UQ35|SRRM2_HUMAN	1	full	30	2698	2752	TRUE		RGERPDYKGEEEJR	RVPSPTPAPK	101		HEK_SEC1, HEK_SEC2, HEKR_SEC2	mRNA splicing factor Cwf21 domain	IPR013170	9.55858e-08	3.30725
KOG1869	1	sp|Q9UQ35|SRRM2_HUMAN	2	nterm	52	1738	2752		TRUE	RPNPDJJDHER	SPSVSSPEPAEK	26		HEK_IEX1	mRNA splicing factor Cwf21 domain	IPR013170	1	2.28975
KOG1869	1	sp|Q9UQ35|SRRM2_HUMAN	3	cterm	2232	2587	2752	TRUE	TRUE	JPAASAAAMNJASAR	RVPSPTPAPK	16		HEK_IEX1, HEK_IEX2, HEK_SEC1, HEK_SEC2, HEKR_SEC1, HEKR_SEC2			7.13462e-06	2.27743
KOG1870	1	sp|Q9Y4E8|UBP15_HUMAN	1	full	14	981	981	TRUE	TRUE	SDJATJJK	QDTFSGTGFFPJDR	68		HEK_IEX1, HEK_IEX2, HEK_SEC1, HEK_SEC2, HEKR_SEC1, HEKR_SEC2, HEMO_IEX2, HEMO_SEC2	Peptidase C19, ubiquitin carboxyl-terminal hydrolase, Peptidase C19, ubiquitin-specific peptidase, DUSP domain, Ubiquitin-like domain, USP-type, Ubiquitin carboxyl-terminal hydrolase, C-terminal	IPR001394, IPR006615, IPR028135, IPR029346	0.676091	0.584963
KOG1870	1	sp|Q9Y4E8|UBP15_HUMAN	2	nterm	14	240	981	TRUE	TRUE	SDJATJJK	SPGASNFSTJPK	28		HEK_IEX1, HEK_IEX2, HEK_SEC1, HEK_SEC2, HEKR_SEC1, HEKR_SEC2, HEMO_IEX1, HEMO_IEX2, HEMO_SEC1, HEMO_SEC2	Peptidase C19, ubiquitin-specific peptidase, DUSP domain, Ubiquitin-like domain, USP-type	IPR006615, IPR028135	3.00483e-23	2.60953
KOG1870	1	sp|Q9Y4E8|UBP15_HUMAN	3	cterm	322	946	981	TRUE		YQEEJNFDNPJGMR	QDTFSGTGFFPJDR	19		HEMO_SEC1	Ubiquitin carboxyl-terminal hydrolase, C-terminal	IPR029346	0.000731859
KOG1885	1	sp|Q9ZPI1|SYKC_ARATH	1	full	11	625	626		TRUE	AJSEJAMDSSTTJNAAESSAGDGAGPR	EVJFFPAMRPPQEESAAAQAPJTEEK	23		ARATH_IEX2	Aminoacyl-tRNA synthetase, class II (D/K/N), OB-fold nucleic acid binding domain, AA-tRNA synthetase-type	IPR004364, IPR004365	0.820478
KOG1885	1	sp|Q9ZPI1|SYKC_ARATH	2	nterm	11	176	626	TRUE	TRUE	AJSEJAMDSSTTJNAAESSAGDGAGPR	VQVMADASK	5		ARATH_IEX1, ARATH_SEC1			6.54024e-07	2.93289
KOG1991	1	sp|O95373|IPO7_HUMAN	1	full	12	1038	1038	TRUE	TRUE	QAGVJYJK	FSAPVVPSSFNFGGPAPGMN	48		HEK_IEX2, HEK_SEC1, HEK_SEC2, HEKR_SEC1, HEKR_SEC2, HEMO_SEC1, HEMO_SEC2	Importin-beta, N-terminal domain, Exportin-2, central domain	IPR001494, IPR013713	0.000109659	1.57407
KOG1991	1	sp|O95373|IPO7_HUMAN	2	cterm	964	1003	1038	TRUE		AJFQTJQNR	QJQDJATJADQRR	5		HEKR_SEC2, HEMO_SEC1			0.000506601	4.79647
KOG2002	1	sp|Q6PD62|CTR9_HUMAN	1	full	4	1136	1173	TRUE		GSJEJPJR	SHSGVSENDSRPASPSAESDHESER	25		HEK_SEC1, HEKR_SEC2	Tetratricopeptide repeat	IPR019734	0.412328	2.14684
KOG2002	1	sp|Q6PD62|CTR9_HUMAN	2	nterm	12	134	1173	TRUE	TRUE	DTDEVJEJDFDQJPEGDEVJSJJK	KDJJTQATJJYTMADKJJMYDQNHJJGR	2		HEMO_IEX1, HEMO_IEX2, HEMO_SEC1, HEMO_SEC2			0.0116553	5.10483
KOG2002	1	sp|Q6PD62|CTR9_HUMAN	3	cterm	108	1136	1173	TRUE	TRUE	DJJTQATJJYTMADK	SHSGVSENDSRPASPSAESDHESER	24		HEK_IEX1, HEK_IEX2, HEK_SEC1, HEK_SEC2, HEKR_SEC1	Tetratricopeptide repeat	IPR019734	0.145977	1.71187
KOG2005	1	sp|Q13200|PSMD2_HUMAN	1	full	7	908	908	TRUE	TRUE	DKAPVQPQQSPAAAPGGTDEKPSGK	AEJATEEFJPVTPJJEGFVJJR	68		HEK_IEX2, HEK_SEC1, HEK_SEC2, HEKR_SEC1, HEKR_SEC2, HEMO_IEX2, HEMO_SEC1, HEMO_SEC2	Proteasome/cyclosome repeat, RPN1/RPN2, N-terminal, 26S proteasome non-ATPase regulatory subunit RPN1, C-terminal	IPR002015, IPR040892, IPR041433	0.00195149	1.16993
KOG2005	1	sp|Q13200|PSMD2_HUMAN	2	nterm	7	31	908	TRUE	TRUE	DKAPVQPQQSPAAAPGGTDEKPSGK	APVQPQQSPAAAPGGTDEKPSGK	2		HEK_IEX1, HEK_IEX2, HEK_SEC1, HEK_SEC2, HEKR_SEC1, HEKR_SEC2, HEMO_SEC2			0.00223202	1.60288
KOG2010	1	sp|Q32MZ4|LRRF1_HUMAN	1	full	11	789	808	TRUE	TRUE	NMPGJSAATJASJGGTSSR	AJDSNSJENDDJSAPGREPGHFNPESR	50		HEK_IEX2, HEK_SEC1, HEK_SEC2, HEKR_SEC1, HEKR_SEC2	Leucine-rich repeat flightless-interacting protein 1/2	IPR019139	0.000828993	0.953206
KOG2010	1	sp|Q32MZ4|LRRF1_HUMAN	2	cterm	618	719	808		TRUE	SAVEAQNEVTENPK	JDGATQSSPAEPK	4		HEK_IEX1			0.32949	3.80735
KOG2013	1	sp|Q9UBT2|SAE2_HUMAN	1	full	6	640	640	TRUE	TRUE	EJAEAVAGGR	JEQKEEJDDVJAJD	56		HEK_IEX1, HEK_IEX2, HEK_SEC1, HEK_SEC2, HEKR_SEC1	THIF-type NAD/FAD binding fold, Ubiquitin/SUMO-activating enzyme ubiquitin-like domain, SUMO-activating enzyme subunit 2, C-terminal domain	IPR000594, IPR028077, IPR032426	0.0205122	1.77588
KOG2013	1	sp|Q9UBT2|SAE2_HUMAN	1	nterm	10	253	640	TRUE	TRUE	ESVJQFYPK	ADPEAAWEPTEAEAR	56		HEK_IEX2, HEK_SEC2, HEKR_SEC1, HEKR_SEC2			0.0205122	1.77588
KOG2015	1	sp|Q8TBC4|UBA3_HUMAN	1	full	13	458	463	TRUE	TRUE	RJEEJJAEK	EJGJVDGQEJAVADVTTPQTVJFK	31		HEK_IEX1, HEK_IEX2, HEK_SEC1, HEK_SEC2, HEKR_SEC1, HEKR_SEC2, HEMO_IEX2, HEMO_SEC1, HEMO_SEC2	THIF-type NAD/FAD binding fold	IPR000594	0.00666035	1.54224
KOG2015	1	sp|Q8TBC4|UBA3_HUMAN	2	cterm	361	458	463	TRUE	TRUE	KENCPACSQJPQNJQFSPSAK	EJGJVDGQEJAVADVTTPQTVJFK	6		HEK_IEX1, HEK_SEC2, HEMO_SEC1			0.0314721	2.45943
KOG2037	1	tr|A0A2K3DIA5|A0A2K3DIA5_CHLRE	1	full	14	994	1000	TRUE		SFJJNQJVNK	DWVAJAK	42		CHLRE_SEC1, CHLRE_SEC2	Guanylate-binding protein/Atlastin, C-terminal, Guanylate-binding protein, N-terminal	IPR003191, IPR015894	1	2.51457
KOG2037	1	tr|A0A2K3DIA5|A0A2K3DIA5_CHLRE	2	cterm	818	958	1000		TRUE	GAAGAAAATPAVAGTPAAAAAAPDTTK	GGAAGADASGGTPSGAAAATPPRPPJPPNJESMK	4		CHLRE_IEX1			0.0164283	5.20163
KOG2045	1	tr|A0A2K3DPK1|A0A2K3DPK1_CHLRE	1	full	14	1780	1861	TRUE		YPJJNQK	HSJDGJQAGAAJJR	53		CHLRE_SEC2	Xrn1, D1 domain, 5'-3' exoribonuclease 1, SH3-like domain, Xrn1, helical domain	IPR040992, IPR041385, IPR041412	0.231729
KOG2045	1	tr|A0A2K3DPK1|A0A2K3DPK1_CHLRE	2	cterm	1241	1853	1861	TRUE	TRUE	AEQAAGAAGGGGGKGGQK	ANGAAQASRPGVAAAAR	10		CHLRE_IEX1, CHLRE_SEC1			6.85693e-11	1.71307
KOG2045	1	tr|A0A2K3DPK1|A0A2K3DPK1_CHLRE	3	nterm	14	1648	1861	TRUE	TRUE	JVQJVRPQK	GTAAPTPAAVAQPPAPAPK	62		CHLRE_IEX1, CHLRE_SEC1, CHLRE_SEC2	Xrn1, D1 domain, 5'-3' exoribonuclease 1, SH3-like domain, Xrn1, helical domain	IPR040992, IPR041385, IPR041412	0.0128079	1.99331
KOG2047	1	tr|A0A2K3D3K4|A0A2K3D3K4_CHLRE	1	full	260	894	925		TRUE	JWTSJADYYJR	KPAPVAANPEEJDJDADADDDGAGAGGAEDMDVAEK	4		CHLRE_IEX1			1
KOG2047	1	tr|A0A2K3D3K4|A0A2K3D3K4_CHLRE	2	nterm	113	793	925	TRUE		VWJDYJQJJMDQR	ADAEAGAGGAVAGAK	8		CHLRE_SEC1			0.671611	1.58976
KOG2047	1	tr|A0A2K3D3K4|A0A2K3D3K4_CHLRE	3	cterm	827	910	925		TRUE	GTAJSGFVSAGVYQQGADKDKEGGTAAAPQQR	AVPAGVFGSJAGJAGK	3		CHLRE_IEX1			0.0188134	4.33092
KOG2066	1	sp|P49754|VPS41_HUMAN	1	cterm	651	662	854	TRUE		NFVEETVYJJSR	NFVEETVYJJSR	1		HEK_SEC2
KOG2066	1	sp|P49754|VPS41_HUMAN	5	nterm	35	45	854	TRUE		JSNGVTEJJQK	JSNGVTEJJQK	1		HEK_SEC2, HEKR_SEC2
KOG2121	1	tr|A0A2K3DD86|A0A2K3DD86_CHLRE	1	nterm	88	269	1072	TRUE	TRUE	GSGAAAGTDGGGMDGSSSGGGGGGGGGJVR	SAJASSAPAAAGPSVAAAAAAASEAAAPPPR	7		CHLRE_IEX1, CHLRE_SEC2	SAP domain	IPR003034	0.0306867	4.35364
KOG2121	1	tr|A0A2K3DD86|A0A2K3DD86_CHLRE	2	cterm	398	1045	1072	TRUE		GTDSJGSVHJAJGGEGPDETAAQPAAAASEAASEAGGEARPR	TAVVAGAGAGGSGYAGAAVAAHR	14		CHLRE_SEC2			0.00822596	1.89812
KOG2136	1	sp|P16383|GCFC2_HUMAN	1	full	13	775	781	TRUE		AADSSDSDGAEESPAEPGAPR	AJNQAESFJGEHHJDHJK	26		HEK_SEC1, HEK_SEC2, HEKR_SEC1, HEKR_SEC2	GC-rich sequence DNA-binding factor-like domain	IPR022783	1	1.64909
KOG2136	1	sp|P16383|GCFC2_HUMAN	2	nterm	13	144	781	TRUE	TRUE	AADSSDSDGAEESPAEPGAPR	JPDAAFJQAAR	4		HEK_IEX1, HEK_SEC1			0.000360097	4.44677
KOG2146	1	sp|Q8IYB3|SRRM1_HUMAN	1	full	30	888	904	TRUE		FAECJEK	KETESEAEDNJDDJEKHJR	20		HEK_SEC1, HEK_SEC2	PWI domain	IPR002483	0.0371039
KOG2146	1	sp|Q8IYB3|SRRM1_HUMAN	2	cterm	763	885	904		TRUE	KPPAPPSPVQSQSPSTNWSPAVPVKK	KETESEAEDNJDDJEK	3		HEK_IEX1, HEK_IEX2			0.00273287	2.14109
KOG2150	1	tr|A0A2K3DUR5|A0A2K3DUR5_CHLRE	1	cterm	344	638	769	TRUE		QTAPPTPAKEPDSGTVTPR	HPVAVPASYPK	3		CHLRE_SEC2			0.489887	2.56585
KOG2150	1	tr|A0A2K3DUR5|A0A2K3DUR5_CHLRE	2	internal	204	532	769		TRUE	EDMDMYJGSEDGDDSGMDMTHVDDMYVMFQDR	TDGPJAGPGGJQDSAPSGPGVASGPFVTPSSGPTAGSAADAJASR	8		CHLRE_IEX1			0.105403	2.7422
KOG2150	1	tr|A0A2K3DUR5|A0A2K3DUR5_CHLRE	3	nterm	17	487	769		TRUE	KVQEGQEVFDEJWNQYJAHK	WJAAAASTPGHTGAASSAGPATGHQSTGPSAGQSQDASVDSR	15		CHLRE_IEX1			2.32523e-05	3.13856
KOG2193	1	sp|O00425|IF2B3_HUMAN	1	full	4	577	579	TRUE	TRUE	JYJGNJSENAAPSDJESJFK	KJQEJJTQVK	23		HEK_IEX1, HEK_IEX2, HEK_SEC1, HEK_SEC2, HEKR_SEC1, HEKR_SEC2	RNA recognition motif domain, K Homology domain, type 1	IPR000504, IPR004088	1
KOG2206	1	tr|A0A2K3D2H5|A0A2K3D2H5_CHLRE	1	nterm	47	627	1140	TRUE		RGPJPDWTDPDEVAEJTTSJJDDAJER	GJQAKPJKPATAAVSK	11		CHLRE_SEC2	HRDC domain, 3'-5' exonuclease domain	IPR002121, IPR002562	0.0700874	2.76734
KOG2206	1	tr|A0A2K3D2H5|A0A2K3D2H5_CHLRE	2	internal	298	880	1140		TRUE	VJHGADGDVEWJQR	VJEADGGGEEEEEGEEEEVEEQAAAQQR	6		CHLRE_IEX1	HRDC domain	IPR002121	1	1.53952
KOG2240	1	sp|P20290|BTF3_HUMAN	1	full	18	206	206	TRUE	TRUE	ARGGCPGGEATJSQPPPR	APJATGEDDDDEVPDJVENFDEASKNEAN	20		HEK_IEX2, HEK_SEC1, HEK_SEC2, HEKR_SEC1, HEKR_SEC2	Nascent polypeptide-associated complex NAC domain	IPR002715	0.274914
KOG2240	1	sp|P20290|BTF3_HUMAN	2	nterm	18	54	206		TRUE	ARGGCPGGEATJSQPPPR	ETJMNQEK	4		HEK_IEX1			0.167929	2.11548
KOG2240	1	sp|P20290|BTF3_HUMAN	3	cterm	80	206	206	TRUE	TRUE	TATADDKKJQFSJK	APJATGEDDDDEVPDJVENFDEASKNEAN	13	isoform 2	HEK_IEX1, HEKR_SEC1	Nascent polypeptide-associated complex NAC domain	IPR002715	0.00217549	1.4957
KOG2260	1	sp|Q16543|CDC37_HUMAN	1	cterm	247	369	378	TRUE	TRUE	JGPGGJDPVEVYESJPEEJQK	EGEEAGPGDPJJEAVPK	33		HEK_IEX1, HEK_IEX2, HEMO_IEX2, HEMO_SEC1, HEMO_SEC2	Cdc37, C-terminal	IPR013873	0.00127881	1.89782
KOG2260	1	sp|Q16543|CDC37_HUMAN	1	full	40	378	378	TRUE	TRUE	MEQFQK	TGDEKDVSV	33		HEK_IEX1, HEK_IEX2, HEK_SEC1, HEK_SEC2, HEKR_SEC1, HEKR_SEC2	Cdc37, C-terminal, Cdc37, Hsp90 binding	IPR013873, IPR013874	0.00127881	1.89782
KOG2261	1	tr|A0A2K3DYQ1|A0A2K3DYQ1_CHLRE	1	full	26	818	850	TRUE		DVAEJDNSEEVNQAQGAAPSEQAPPTTHQK	TJJTQQAAAGPSSASQJKR	17		CHLRE_SEC2	Enhancer of polycomb-like, N-terminal	IPR019542	0.79193
KOG2261	1	tr|A0A2K3DYQ1|A0A2K3DYQ1_CHLRE	2	nterm	26	55	850		TRUE	DVAEJDNSEEVNQAQGAAPSEQAPPTTHQK	DVAEJDNSEEVNQAQGAAPSEQAPPTTHQK	1		CHLRE_IEX1			0.791632	2.50779
KOG2261	1	tr|A0A2K3DYQ1|A0A2K3DYQ1_CHLRE	3	nterm	741	817	850		TRUE	QVAPGGAAPAVPAAAHATPAAVPGMPGVAPAATPAPTVSGVAVPGAEAAAADAPGGAVR	TJJTQQAAAGPSSASQJK	2		CHLRE_IEX1			0.35108	4.1964
KOG2265	1	tr|A0A2K3CPM2|A0A2K3CPM2_CHLRE	1	full	22	341	343	TRUE	TRUE	JFGNMJJQHEGDAQK	FMAAHPEMDFSGAK	18		CHLRE_IEX1, CHLRE_SEC1	CS domain	IPR007052	0.35288
KOG2265	1	tr|A0A2K3CPM2|A0A2K3CPM2_CHLRE	2	nterm	37	204	343	TRUE	TRUE	FJTSVJDFJK	GADJDTYSWGQTJSEVTVNVPJPK	5		CHLRE_IEX1, CHLRE_SEC1			0.00118246	2.10692
KOG2313	1	sp|Q9Y3E2|BOLA1_HUMAN	1	full	17	132	137	TRUE	TRUE	TKJEEAJSPEVJEJR	ENSQJDTSPPCJGGNKK	8		HEK_IEX2, HEK_SEC1, HEK_SEC2, HEKR_SEC1, HEKR_SEC2	BolA protein	IPR002634	0.274326	0.868755
KOG2313	1	sp|Q9Y3E2|BOLA1_HUMAN	2	nterm	17	132	137		TRUE	VCJCQGSAGSGAJGPVEAAJR	ENSQJDTSPPCJGGNKK	6		HEK_IEX1, HEK_IEX2	BolA protein	IPR002634	0.179487	1.152
KOG2314	1	sp|P55884|EIF3B_HUMAN	1	full	1	775	814	TRUE	TRUE	TEPAAEAEAASGPSESPSPPAAEEJPGSHAEPPVPAQGEAPGEQAR	MAQEJYMEQKNER	71		HEK_IEX1, HEK_IEX2, HEK_SEC1, HEK_SEC2, HEKR_SEC1, HEKR_SEC2	RNA recognition motif domain, Translation initiation factor, beta propellor-like domain	IPR000504, IPR013979	0.87405	1.74543
KOG2314	1	sp|P55884|EIF3B_HUMAN	2	nterm	17	113	814	TRUE	TRUE	AEPGQQQPAAEPPPAEGJJRPAGPGAPEAAGTEASSEEVGJAEAGPESEVR	TEPAAEAEAASGPSESPSPPAAEEJPGSHAEPPVPAQGEAPGEQAR	2		HEMO_IEX1, HEMO_IEX2, HEMO_SEC1, HEMO_SEC2			4.55287e-08	2.99115
KOG2330	1	sp|Q13435|SF3B2_HUMAN	1	full	11	870	895	TRUE	TRUE	JAEJGAPJQGNR	EDFSDMVAEHAAK	52		HEK_IEX2, HEK_SEC2, HEKR_SEC2	SAP domain, PSP, proline-rich, Domain of unknown function DUF382	IPR003034, IPR006568, IPR007180	0.0110903	3.42568
KOG2330	1	sp|Q13435|SF3B2_HUMAN	1	nterm	36	258	895	TRUE	TRUE	JAEJGAPJQGNR	GPPPPPGDENR	52		HEK_IEX1, HEK_IEX2, HEK_SEC1, HEKR_SEC1			0.0110903	3.42568
KOG2375	1	sp|Q8WWM7|ATX2L_HUMAN	1	full	26	1070	1075	TRUE	TRUE	GAEGJJAPQPPPPQQHQERPGAAAJGSAR	AEGJQVGQDAR	47		HEK_IEX1, HEK_IEX2, HEK_SEC1, HEK_SEC2, HEKR_SEC1, HEKR_SEC2	LsmAD domain, Ataxin-2, C-terminal, Ataxin 2, SM domain	IPR009604, IPR009818, IPR025852	0.898736	1.77761
KOG2375	1	sp|Q8WWM7|ATX2L_HUMAN	2	cterm	421	656	1075		TRUE	JSJAPTDVK	EVDGJJTSEPMGSPVSSK	9		HEK_IEX1, HEK_IEX2			1	3.45943
KOG2376	1	sp|O76094|SRP72_HUMAN	1	full	21	645	671	TRUE	TRUE	YGQNGDFTR	TVSSPPTSPRPGSAATVSASTSNJJPPR	49		HEK_IEX2, HEK_SEC1, HEK_SEC2, HEKR_SEC2	Signal recognition particle, SRP72 subunit, RNA-binding, Tetratricopeptide repeat, Putative TPR-like repeat	IPR013699, IPR019734, IPR031545	1
KOG2376	1	sp|O76094|SRP72_HUMAN	2	cterm	601	645	671	TRUE	TRUE	GTQGATAGASSEJDASK	GTQGATAGASSEJDASK	2		HEK_IEX1, HEK_SEC1, HEK_SEC2, HEKR_SEC1, HEKR_SEC2			0.0517268	2.17564
KOG2395	1	tr|A0A2K3CTA4|A0A2K3CTA4_CHLRE	1	full	40	566	588	TRUE	TRUE	YJVTPSGEGNWEJASANAKPR	SKEEEVVDVAFVHQK	16		CHLRE_IEX1, CHLRE_SEC1	Vacuolar import/degradation Vid27, C-terminal	IPR013863	0.796639
KOG2395	1	tr|A0A2K3CTA4|A0A2K3CTA4_CHLRE	2	nterm	40	281	588		TRUE	YJVTPSGEGNWEJASANAKPR	GTAAAAEADAJGAGFTPSK	15		CHLRE_IEX1			1.38676e-07	2.79442
KOG2395	1	tr|A0A2K3CTA4|A0A2K3CTA4_CHLRE	3	cterm	263	588	588	TRUE	TRUE	GTAAAAEADAJGAGFTPSK	DVEQAAMVVATPHSJFNJA	15		CHLRE_IEX1, CHLRE_SEC1, CHLRE_SEC2	Vacuolar import/degradation Vid27, C-terminal	IPR013863	7.62178e-10	2.88835
KOG2397	1	sp|P14314|GLU2B_HUMAN	1	full	22	528	528	TRUE	TRUE	GVSJTNHHFYDESKPFTCJDGSATJPFDQVNDDYCDCK	CEYJMEJMTPAACPEPPPEAPTEDDHDEJ	36		HEK_IEX1, HEK_IEX2, HEK_SEC1, HEK_SEC2, HEKR_SEC1, HEKR_SEC2	EF-hand domain, Glucosidase 2 subunit beta-like	IPR002048, IPR036607	0.912076
KOG2397	1	sp|P14314|GLU2B_HUMAN	2	nterm	92	219	528		TRUE	VNDGVCDCCDGTDEYNSGVJCENTCK	AQQEQEJAADAFK	10		HEK_IEX1, HEK_IEX2			0.861599	3.47032
KOG2441	1	tr|A0A2K3E831|A0A2K3E831_CHLRE	1	cterm	106	676	684	TRUE	TRUE	VVHSDHGAJVPK	GGMSAAGGGASJDDJAGAGAGMGRR	18		CHLRE_IEX1, CHLRE_SEC2	SKI-interacting protein SKIP, SNW domain	IPR004015	0.0476794	1.32278
KOG2441	1	tr|A0A2K3E831|A0A2K3E831_CHLRE	2	nterm	14	189	684		TRUE	HAAPJAPVPASAAJVSASFK	YTPAQQGAQYASGAGQR	6		CHLRE_IEX1			0.903512
KOG2441	1	tr|A0A2K3E831|A0A2K3E831_CHLRE	4	cterm	522	675	684		TRUE	JFNQDAGMQSGFGADDSYNAYDKPJFADR	GGMSAAGGGASJDDJAGAGAGMGR	6		CHLRE_IEX1			0.69589
KOG2447	1	sp|P04844|RPN2_HUMAN	1	full	39	628	631	TRUE		ASJDRPFTNJESAFYSJVGJSSJGAQVPDAK	MJAQQAVKR	31		HEK_SEC1, HEK_SEC2, HEKR_SEC1, HEKR_SEC2			0.747017	1.31889
KOG2447	1	sp|P04844|RPN2_HUMAN	2	cterm	267	628	631	TRUE		YHVPVVVVPEGSASDTHEQAJJR	MJAQQAVKR	14		HEKR_SEC1			0.00648	2.86274
KOG2590	1	sp|Q6PKG0|LARP1_HUMAN	1	full	27	1096	1096	TRUE	TRUE	ESPRPJQJPGAEGPAJSDGEEGGGEPGAGGGAAGAAGAGR	WTSQHSNTQTJGK	57		HEK_IEX1, HEK_IEX2, HEK_SEC1, HEK_SEC2, HEKR_SEC2	La-type HTH domain	IPR006630	0.152116	1.99425
KOG2590	1	sp|Q6PKG0|LARP1_HUMAN	2	nterm	27	185	1096	TRUE	TRUE	KKPPPAPEGKGEPGPNDVR	VGDFGDAJNWPTPGEJAHK	5		HEK_IEX1, HEKR_SEC1, HEKR_SEC2			0.400391	2.86546
KOG2591	1	sp|Q71RC2|LARP4_HUMAN	1	full	1	671	724	TRUE		MJJFVEQVASK	SNVVSPTKNEDNGAPENSVEKPHEKPEAR	20		HEK_SEC2, HEKR_SEC1, HEKR_SEC2	La-type HTH domain	IPR006630	0.423055	1.9486
KOG2591	1	sp|Q71RC2|LARP4_HUMAN	2	cterm	381	671	724	TRUE		SSGGSEHSTEGSVSJGDGQJNR	SNVVSPTKNEDNGAPENSVEKPHEKPEAR	6		HEK_SEC2			0.570497	2.21573
KOG2591	1	sp|Q71RC2|LARP4_HUMAN	3	nterm	139	428	724	TRUE		DJYJJSQMDSDQFJPJWTVANMEEJKK	HNPTVTGHQEQTYJQK	5	isoform 7	HEKR_SEC1			0.586291	3.11548
KOG2635	1	tr|A8I901|A8I901_CHLRE	1	cterm	176	511	511	TRUE	TRUE	JGJGNAJTGFGSK	KQJETAEYSVV	20		CHLRE_IEX1, CHLRE_SEC1	Mu homology domain	IPR028565	0.0196367	1.83494
KOG2635	1	tr|A8I901|A8I901_CHLRE	2	full	20	511	511	TRUE	TRUE	JRJEGJJAAFPK	KQJETAEYSVV	25		CHLRE_IEX1, CHLRE_SEC1, CHLRE_SEC2	Mu homology domain	IPR028565	0.106591
KOG2635	1	tr|A8I901|A8I901_CHLRE	3	nterm	27	246	511	TRUE	TRUE	JEGJJAAFPK	ANDFJESJAK	10		CHLRE_IEX1, CHLRE_SEC2			0.0384753	2.74846
KOG2689	1	sp|Q04323|UBXN1_HUMAN	1	full	23	294	297	TRUE	TRUE	EPTSSEQGGJEGSGSAAGEGKPAJSEEER	AFSEADMERPJQEJGJVPSAVJJVAK	24		HEK_IEX1, HEK_IEX2, HEK_SEC1, HEK_SEC2, HEKR_SEC1, HEKR_SEC2, HEMO_IEX2, HEMO_SEC2	UBX domain	IPR001012	0.802397	1.64636
KOG2689	1	sp|Q04323|UBXN1_HUMAN	2	cterm	178	293	297	TRUE	TRUE	KYGGSVGSQPPPVAPEPGPVPSSPSQEPPTK	AFSEADMERPJQEJGJVPSAVJJVAK	9		HEK_IEX1, HEMO_SEC1	UBX domain	IPR001012	0.0878547	3.3505
KOG2768	1	sp|P20042|IF2B_HUMAN	1	full	19	325	333	TRUE	TRUE	KKPFMJDEEGDTQTEETQPSETK	TGFQAVTGK	43		HEK_IEX1, HEK_IEX2, HEK_SEC1, HEK_SEC2, HEKR_SEC1, HEKR_SEC2, HEMO_SEC2	Translation initiation factor IF2/IF5	IPR002735	0.137708	1.72413
KOG2768	1	sp|P20042|IF2B_HUMAN	2	nterm	20	80	333		TRUE	KKPFMJDEEGDTQTEETQPSETK	DASDDJDDJNFFNQKK	8		HEK_IEX1			0.00847072	4.73245
KOG2775	1	sp|P50579|MAP2_HUMAN	1	full	24	469	478	TRUE	TRUE	SKGPSAAGEQEPDKESGASVDEVAR	GSYTAQFEHTJJJRPTCK	35		HEK_IEX1, HEK_IEX2, HEK_SEC1, HEK_SEC2, HEKR_SEC1, HEKR_SEC2	Peptidase M24	IPR000994	0.932349	1.8255
KOG2835	1	sp|P22234|PUR6_HUMAN	1	full	13	414	425	TRUE	TRUE	TKEVYEJJDSPGK	ASJJNTWJSJK	47		HEK_IEX1, HEK_IEX2, HEK_SEC1, HEK_SEC2, HEKR_SEC1, HEKR_SEC2, HEMO_IEX2, HEMO_SEC1, HEMO_SEC2	PurE domain	IPR000031	0.406746
KOG2835	1	sp|P22234|PUR6_HUMAN	2	cterm	268	414	425	TRUE	TRUE	VVVJMGSTSDJGHCEK	AEYEGDGJPTVFVAVAGR	6		HEK_IEX1, HEK_IEX2, HEK_SEC1, HEK_SEC2, HEMO_SEC1, HEMO_SEC2			0.000252051	1.10692
KOG2916	1	sp|P05198|IF2A_HUMAN	1	full	8	315	315	TRUE	TRUE	FYQHKFPEVEDVVMVNVR	ENAEVDGDDDAEEMEAKAED	33		HEK_IEX2, HEK_SEC1, HEKR_SEC1, HEKR_SEC2	S1 domain, Translation initiation factor 2, alpha subunit	IPR003029, IPR011488	6.94e-05
KOG2916	1	sp|P05198|IF2A_HUMAN	2	nterm	8	315	315	TRUE	TRUE	TVYSJJR	VVTDTDETEJAR	26		HEK_SEC1, HEK_SEC2, HEKR_SEC1, HEKR_SEC2, HEMO_IEX2, HEMO_SEC1, HEMO_SEC2	S1 domain, Translation initiation factor 2, alpha subunit	IPR003029, IPR011488	0.000300247	2.10631
KOG2924	1	sp|P49366|DHYS_HUMAN	1	full	8	369	369	TRUE	TRUE	EAPAGAJAAVJK	VYADASJVFPJJVAETFAQK	20		HEK_IEX1, HEK_SEC1, HEK_SEC2, HEKR_SEC1, HEKR_SEC2	Deoxyhypusine synthase	IPR002773	0.675693	0.88696
KOG2924	1	sp|P49366|DHYS_HUMAN	2	nterm	8	91	369		TRUE	EAPAGAJAAVJK	KJEPJSQDEDQHADJTQSR	4		HEK_IEX1, HEK_IEX2			1.08949e-06	3.5276
KOG2945	1	sp|Q8NC51|PAIRB_HUMAN	1	full	17	408	408	TRUE	TRUE	FDQJFDDESDPFEVJK	SSASAPDVDDPEAFPAJA	40		HEK_IEX1, HEK_IEX2, HEK_SEC1, HEK_SEC2, HEKR_SEC1, HEKR_SEC2	Hyaluronan/mRNA-binding protein	IPR006861	0.0050134	0.73904
KOG2945	1	sp|Q8NC51|PAIRB_HUMAN	2	nterm	17	122	408	TRUE	TRUE	FDQJFDDESDPFEVJK	SAAQAAAQTNSNAAGK	13		HEK_IEX1, HEK_IEX2, HEK_SEC1, HEKR_SEC1			0.0267553	0.872894
KOG2986	1	sp|Q96BW9|TAM41_HUMAN	3	internal	214	229	452	TRUE		EJYGSJJQENPQVVYK	EJYGSJJQENPQVVYK	1		HEK_SEC2
KOG2986	1	sp|Q96BW9|TAM41_HUMAN	5	nterm	140	150	452	TRUE		JJSVNEDVTJR	JJSVNEDVTJR	1		HEK_SEC2, HEKR_SEC2
KOG3000	1	tr|Q84TR5|Q84TR5_CHLRE	1	full	19	280	280	TRUE	TRUE	AEJJGWJNDTJGJR	EYTEEEJSAADG	18		CHLRE_IEX1, CHLRE_SEC1	Calponin homology domain, EB1, C-terminal	IPR001715, IPR004953	0.981642
KOG3000	1	tr|Q84TR5|Q84TR5_CHLRE	2	nterm	19	135	280		TRUE	AEJJGWJNDTJGJR	AYWDQJJPPGSAPAPYDGPSRR	8		CHLRE_IEX1	Calponin homology domain	IPR001715	1.11108e-08	3.88919
KOG3003	1	tr|A0A2K3CYR7|A0A2K3CYR7_CHLRE	1	full	146	1438	1442	TRUE		QJAQAQAAQAEAR	JGEJJVRPAJVK	14		CHLRE_SEC2			1	1.57679
KOG3003	1	tr|A0A2K3CYR7|A0A2K3CYR7_CHLRE	2	nterm	264	513	1442	TRUE		QTAPQAQGQAPAQGQGQGR	QQAAQQQQQQQQQMQMQQQR	3		CHLRE_SEC1			0.644844	2.73697
KOG3003	1	tr|A0A2K3CYR7|A0A2K3CYR7_CHLRE	3	cterm	1336	1438	1442	TRUE	TRUE	QQGJEPVGGEGEVFDPNJHEAVMR	JGEJJVRPAJVK	4		CHLRE_IEX1, CHLRE_SEC1			0.511621	4.54432
KOG3003	1	tr|A0A2K3CYR7|A0A2K3CYR7_CHLRE	4	internal	1040	1254	1442		TRUE	AAGAAAPTTTSSAPTAPAAVASSAATAGAGJGVGR	YEAVAACAQQAR	2		CHLRE_IEX1			0.169023	4.56188
KOG3045	1	tr|A0A2K3DJ67|A0A2K3DJ67_CHLRE	1	full	101	965	972	TRUE		AAGAAAEJPGTSGAKPAGR	KGGJPWPPJK	33		CHLRE_SEC2	Ribosomal RNA processing protein 8	IPR007823	0.603643
KOG3045	1	tr|A0A2K3DJ67|A0A2K3DJ67_CHLRE	2	nterm	101	645	972	TRUE	TRUE	AAGAAAEJPGTSGAKPAGR	JTHAEAJAAAR	25		CHLRE_IEX1, CHLRE_SEC1, CHLRE_SEC2			1.01949e-05	2.34563
KOG3045	1	tr|A0A2K3DJ67|A0A2K3DJ67_CHLRE	3	internal	321	483	972		TRUE	KVTPAPTJTPQQQQPQVQNAGK	GQAAAAAATAAEGGEDEVVAPPAAK	6		CHLRE_IEX1			0.318926	3.85614
KOG3203	1	tr|A8HWZ6|A8HWZ6_CHLRE	1	full	48	220	225	TRUE		ASATEFKGDJJNK	NGPGAAVJK	13		CHLRE_SEC2	Ribosomal protein L13	IPR005822	0.41368
KOG3203	1	tr|A8HWZ6|A8HWZ6_CHLRE	2	nterm	48	122	225	TRUE	TRUE	ASATEFKGDJJNK	HJPTYTPSMDMGAYVJVJNADK	6		CHLRE_IEX1, CHLRE_SEC1			0.019671
KOG3203	1	tr|A8HWZ6|A8HWZ6_CHLRE	3	cterm	138	220	225		TRUE	HVTGRPGSWTJESFNEJQAR	NGPGAAVJK	7		CHLRE_IEX1			0.268626
KOG3206	1	sp|Q67Z52|TBCB_ARATH	1	nterm	6	113	243		TRUE	JQJEGDDSVHJHJTHANJK	JHJJDJDPSSVTTGGWJEDTSJVEK	5		ARATH_IEX1	Ubiquitin-like domain	IPR000626	0.182107	1.08246
KOG3206	1	sp|Q67Z52|TBCB_ARATH	2	full	32	226	243	TRUE		FSPQMSVEAVK	JQGGMVRPDK	7		ARATH_SEC1			1
KOG3206	1	sp|Q67Z52|TBCB_ARATH	3	cterm	135	243	243		TRUE	RVSQNPVAAEAK	VGDYPERDPFEEDEJ	5		ARATH_IEX1	CAP Gly-rich domain	IPR000938	0.679347
KOG3527	1	sp|Q9Y2J2|E41L3_HUMAN	1	full	29	1087	1087	TRUE	TRUE	AGAPVPEPPKEEQQQAJEQFAAAAAHSTPVRR	VVVHKETEJTPEDGED	30		HEK_IEX2, HEK_SEC1, HEK_SEC2, HEKR_SEC1, HEKR_SEC2	SAB domain, Band 4.1, C-terminal, FERM adjacent (FA), FERM, N-terminal, FERM, C-terminal PH-like domain, FERM central domain	IPR007477, IPR008379, IPR014847, IPR018979, IPR018980, IPR019748	0.129267
KOG3527	1	sp|Q9Y2J2|E41L3_HUMAN	2	nterm	61	924	1087		TRUE	EVTDKEQEFAAR	AVJEQEETAAASR	13		HEK_IEX1	SAB domain, FERM adjacent (FA), FERM, N-terminal, FERM, C-terminal PH-like domain, FERM central domain	IPR007477, IPR014847, IPR018979, IPR018980, IPR019748	0.249314	2.33703
KOG3527	1	sp|Q9Y2J2|E41L3_HUMAN	3	cterm	458	1058	1087		TRUE	GJSQTNJJTTVTPEK	JVJTGDADJDHDQAJAQAJK	20		HEK_IEX1	SAB domain	IPR007477	0.00161968	3.63489
KOG3594	1	sp|Q08554|DSC1_HUMAN	1	full	71	649	894	TRUE		JJEDGSJYTTHDJJJSSER	QNJDYNYYSVPJQJK	4		HEMO_SEC2	Cadherin-like	IPR002126	1	0.695145
KOG3594	1	sp|Q08554|DSC1_HUMAN	2	nterm	71	461	894	TRUE		DTGDJFCTR	CDTYQJJMEVR	13		HEK_SEC2, HEMO_SEC1, HEMO_SEC2	Cadherin-like	IPR002126	0.0688273	2.5009
KOG3732	1	sp|Q15633|TRBP2_HUMAN	1	full	30	252	366	TRUE		TPJSJJQEYGTR	DGNEVEPDDDHFSJGVGSR	4		HEK_SEC2, HEKR_SEC2	Double-stranded RNA-binding domain	IPR014720
KOG3732	1	sp|Q15633|TRBP2_HUMAN	2	nterm	30	296	366	TRUE		VTVGDTSCTGQGPSK	SCSJGSJGAJGPACCR	5		HEK_SEC1, HEKR_SEC1, HEKR_SEC2	Double-stranded RNA-binding domain	IPR014720
KOG3786	1	sp|Q6P1J9|CDC73_HUMAN	1	full	22	520	531	TRUE	TRUE	TNYVVWGTGK	FWETJDR	28		HEK_IEX1, HEK_IEX2, HEK_SEC2, HEKR_SEC1, HEKR_SEC2	Cell division control protein 73, C-terminal	IPR031336	0.582079	1.96499
KOG3786	1	sp|Q6P1J9|CDC73_HUMAN	2	nterm	38	181	531	TRUE	TRUE	AATENJPVVR	SJSEAMSVEK	9		HEK_IEX1, HEK_SEC1, HEKR_SEC1			0.00122045	3.16581
KOG3786	1	sp|Q6P1J9|CDC73_HUMAN	3	cterm	331	378	531		TRUE	KTQTPAAQPVPRPVSQARPPPNQK	TPJJJJPAATTSJJTMJNAK	6		HEK_IEX1
KOG3973	1	sp|Q52LJ0|FA98B_HUMAN	1	full	1	280	330	TRUE	TRUE	MRGPEPGPQPTMEGDVJDTJEAJGYK	TTJTMAHJJAAR	22		HEK_IEX2, HEK_SEC2, HEKR_SEC2			0.0498132	1.88264
KOG3973	1	sp|Q52LJ0|FA98B_HUMAN	2	cterm	197	280	330	TRUE	TRUE	MDJNSEQAEQJER	TTJTMAHJJAAR	4		HEK_IEX1, HEK_IEX2, HEK_SEC1, HEK_SEC2, HEKR_SEC1			0.000101041	1.31962
KOG4020	1	sp|Q6FI81|CPIN1_HUMAN	1	full	27	312	312	TRUE	TRUE	GJVDKJQAJTGNEGR	VJJSDSNJHDA	21		HEK_IEX1, HEK_IEX2, HEK_SEC1, HEK_SEC2, HEKR_SEC1, HEKR_SEC2	Anamorsin	IPR007785	0.0547955	1.9335
KOG4020	1	sp|Q6FI81|CPIN1_HUMAN	2	nterm	27	172	312	TRUE	TRUE	GJVDKJQAJTGNEGR	KPNFEVGSSR	8		HEK_IEX1, HEMO_IEX2, HEMO_SEC1, HEMO_SEC2			1	2.28951
KOG4075	1	sp|P13073|COX41_HUMAN	4	nterm	30	95	169		TRUE	SEDFSJPAYMDR	ESFAEMNR	7		HEK_IEX2			0.407408	2.5025
KOG4075	1	sp|P13073|COX41_HUMAN	5	nterm	23	169	169	TRUE	TRUE	VNPJQGJASK	WDYEKNEWKK	18		HEK_IEX2, HEK_SEC1, HEK_SEC2, HEKR_SEC1, HEKR_SEC2	Cytochrome c oxidase subunit IV family	IPR004203	1
KOG4210	1	tr|A0A2K3DC97|A0A2K3DC97_CHLRE	1	full	17	776	776	TRUE	TRUE	YNSVDEJJNJGSK	JSYAQPKPGEVA	30		CHLRE_IEX1, CHLRE_SEC1, CHLRE_SEC2	RNA recognition motif domain	IPR000504	0.22513	1.04117
KOG4210	1	tr|A0A2K3DC97|A0A2K3DC97_CHLRE	2	cterm	508	776	776		TRUE	AVAPRPTAAAATAGAAAGGGAAAAAGGK	JSYAQPKPGEVA	9		CHLRE_IEX1	RNA recognition motif domain	IPR000504	0.000800307	2.29639
KOG4262	1	sp|Q68E01|INT3_HUMAN	2	nterm	6	35	1043	TRUE	TRUE	GKGAAAAAAASGAAGGGGGGAGAGAPGGGR	GAAAAAAASGAAGGGGGGAGAGAPGGGR	2		HEK_IEX2, HEK_SEC1, HEK_SEC2, HEKR_SEC1, HEKR_SEC2			7.2022e-05	1.0595
KOG4262	1	sp|Q68E01|INT3_HUMAN	3	nterm	6	35	1043	TRUE		GKGAAAAAAASGAAGGGGGGAGAGAPGGGR	GAAAAAAASGAAGGGGGGAGAGAPGGGR	2		HEK_SEC1, HEK_SEC2, HEKR_SEC1, HEKR_SEC2			0.0612946	2
KOG4280	1	tr|A8I9T2|A8I9T2_CHLRE	1	full	24	755	776	TRUE	TRUE	JGPDGQSVSVNVPK	TGAAVSRPATVATGGNAK	30		CHLRE_IEX1, CHLRE_SEC1	Kinesin motor domain	IPR001752	0.0434495
KOG4280	1	tr|A8I9T2|A8I9T2_CHLRE	2	cterm	489	755	776	TRUE	TRUE	SEJGSPGAGASGAEAJGEPR	AMSGJAPGEEDEMDAGEQFER	15		CHLRE_IEX1, CHLRE_SEC1			3.68406e-08	3.50524
KOG4359	1	sp|Q9NQE9|HINT3_HUMAN	2	nterm	1	42	182	TRUE		MAEEQVNRSAGJAPDCEASATAETTVSSVGTCEAAGKSPEPK	MAEEQVNRSAGJAPDCEASATAETTVSSVGTCEAAGKSPEPK	1		HEKR_SEC2
KOG4359	1	sp|Q9NQE9|HINT3_HUMAN	3	nterm	9	130	182	TRUE		SAGJAPDCEASATAETTVSSVGTCEAAGK	NNFTDFTNVR	6		HEK_SEC1, HEK_SEC2, HEKR_SEC1, HEKR_SEC2			1	1.39232
KOG4406	1	sp|Q07960|RHG01_HUMAN	1	full	25	439	439	TRUE	TRUE	SSSPEJVTHJK	FJJDHQGEJFPSPDPSGJ	22		HEK_SEC1, HEK_SEC2, HEKR_SEC1, HEKR_SEC2, HEMO_IEX1, HEMO_IEX2, HEMO_SEC2	Rho GTPase-activating protein domain, CRAL-TRIO lipid binding domain	IPR000198, IPR001251	0.00675211	0.807355
KOG4406	1	sp|Q07960|RHG01_HUMAN	2	cterm	253	439	439	TRUE	TRUE	NPEQEPJPJVJR	FJJDHQGEJFPSPDPSGJ	8		HEK_IEX2, HEMO_IEX2, HEMO_SEC1	Rho GTPase-activating protein domain	IPR000198	2.7311e-05	2.27949
KOG4442	1	tr|A0A2K3DJ44|A0A2K3DJ44_CHLRE	1	nterm	24	286	2525	TRUE	TRUE	WWCRPPSNGYEDAADGANK	AGKPAAPKDDAPJPAR	6		CHLRE_IEX1, CHLRE_SEC2	PWWP domain	IPR000313	0.212412	1.11103
KOG4442	1	tr|A0A2K3DJ44|A0A2K3DJ44_CHLRE	2	cterm	712	1810	2525	TRUE		RPPASGSAAPTPTQTGGTAHAGSK	JVGGMPAPAVAVTQPPTR	10		CHLRE_SEC2	SET domain, AWS domain	IPR001214, IPR006560	1	2.23851
KOG4547	1	tr|A0A2K3D5C1|A0A2K3D5C1_CHLRE	1	full	40	587	724	TRUE	TRUE	JJVSJGGPSDTAK	CJATSSTTVJANTVAR	13		CHLRE_IEX1, CHLRE_SEC1, CHLRE_SEC2			0.955042	1.76783
KOG4547	1	tr|A0A2K3D5C1|A0A2K3D5C1_CHLRE	2	nterm	40	350	724	TRUE	TRUE	JJVSJGGPSDTAK	ASJACQJVMR	10		CHLRE_IEX1, CHLRE_SEC1, CHLRE_SEC2			0.00153968	1.32193
KOG4563	1	sp|P49321|NASP_HUMAN	1	full	21	788	788	TRUE	TRUE	VESJDVDSEAKK	SGNVAEJAJK	74		HEK_IEX1, HEK_IEX2, HEK_SEC1, HEK_SEC2, HEKR_SEC1, HEKR_SEC2, HEMO_IEX2, HEMO_SEC2	Tetratricopeptide, SHNi-TPR domain, Tetratricopeptide repeat	IPR019544, IPR019734	0.491471	0.905731
KOG4563	1	sp|P49321|NASP_HUMAN	2	full	21	788	788	TRUE		JEDVPAPSTSADKVESJDVDSEAK	AKQEPEVNGGSGDAVPSGNEVSENMEEEAENQAESR	53		HEK_SEC1, HEK_SEC2, HEKR_SEC1, HEMO_SEC1	Tetratricopeptide, SHNi-TPR domain, Tetratricopeptide repeat	IPR019544, IPR019734	0.000197461	0.670363
KOG4584	1	sp|Q949P3|Y2734_ARATH	1	full	23	354	367	TRUE	TRUE	ACTJPYRFPSDDPK	HJEVAEFJGGR	22		ARATH_IEX1, ARATH_IEX2, ARATH_SEC1	Domain of unknown function DUF89	IPR002791	1	1.84276
KOG4584	1	sp|Q949P3|Y2734_ARATH	2	cterm	271	322	367	TRUE	TRUE	VSQEJAYJSSDADJVJVEGMGR	JJJANSGNDJPVJDJSR	3		ARATH_IEX1, ARATH_IEX2, ARATH_SEC1			0.0946483	2.30117
KOG4590	1	sp|Q8N8S7|ENAH_HUMAN	1	full	11	587	591	TRUE	TRUE	AAVMVYDDANKK	JKEEJJDAJRQEJSK	30		HEK_IEX1, HEK_IEX2, HEK_SEC1, HEK_SEC2, HEKR_SEC1, HEKR_SEC2	VASP tetramerisation	IPR014885	0.502352	2.24655
KOG4590	1	sp|Q8N8S7|ENAH_HUMAN	2	nterm	11	483	591		TRUE	AAVMVYDDANKK	GSTJETEQKEDKGEDSEPVTSK	14		HEK_IEX2			0.0969994	3.404
KOG4674	1	sp|P12270|TPR_HUMAN	1	full	12	2209	2363	TRUE	TRUE	TEJNKJPK	FGPPEDMPQTSSSHSDJGQJASQGGJGMYETPJFJAHEEESGGR	172		HEK_IEX2, HEK_SEC1, HEK_SEC2, HEKR_SEC1, HEKR_SEC2	Nucleoprotein TPR/MLP1	IPR012929	0.205914	1.8604
KOG4674	1	sp|P12270|TPR_HUMAN	2	cterm	1585	2163	2363		TRUE	NGAJDQQKDEJDVR	TDGFAEAJHSPQVAGVPR	5		HEK_IEX1			0.318986	6.31659
KOG4756	1	sp|Q8IXM3|RM41_HUMAN	5	nterm	40	133	137	TRUE	TRUE	GJGFJTSGWR	JFQJYPR	8		HEK_IEX1, HEK_IEX2, HEK_SEC1, HEK_SEC2, HEKR_SEC1, HEKR_SEC2			1
KOG4792	1	sp|P46108|CRK_HUMAN	1	full	11	304	304	TRUE	TRUE	SSWYWGR	JNVSGQWEGECNGKR	26		HEK_IEX1, HEK_IEX2, HEK_SEC1, HEK_SEC2, HEKR_SEC1, HEKR_SEC2	SH2 domain, SH3 domain	IPR000980, IPR001452	0.00135547	2.2578
KOG4792	1	sp|P46108|CRK_HUMAN	2	nterm	21	179	304	TRUE	TRUE	QEAVAJJQGQR	DKPEEQWWNAEDSEGKR	10	isoform Crk-I	HEMO_IEX1, HEMO_IEX2, HEMO_SEC1, HEMO_SEC2			8.33533e-05	1.67243
KOG4817	1	sp|Q9Y520|PRC2C_HUMAN	1	full	17	2896	2896	TRUE	TRUE	YATJSJFNTYK	TGPJKPQAJKTEETKS	95		HEK_IEX2, HEK_SEC1, HEK_SEC2, HEKR_SEC1, HEKR_SEC2			0.00705331	1.89691
KOG4817	1	sp|Q9Y520|PRC2C_HUMAN	2	cterm	1515	2880	2896		TRUE	KNADJNAQTVVK	FFSEQQQSK	20		HEK_IEX1, HEK_IEX2			7.75326e-09	1.46949
KOG4825	1	tr|A0A2K3D9W0|A0A2K3D9W0_CHLRE	1	full	12	862	862	TRUE	TRUE	FTJHACSGEDTDYPVR	AJGPDHPDVJAJKDVJNSD	27		CHLRE_IEX1, CHLRE_SEC1, CHLRE_SEC2			0.696289	0.874975
KOG4825	1	tr|A0A2K3D9W0|A0A2K3D9W0_CHLRE	2	nterm	12	27	862		TRUE	FTJHACSGEDTDYPVR	FTJHACSGEDTDYPVR	1		CHLRE_IEX1			0.879835	4.50901

## Sheet: Sheet2
DATASET EV1
Manually curated candidate alternate proteoforms with estimated amino acid boundary positions from the peptide data
